# Supplementary material for: (meso-5,5,7,12,12,14-Hexamethyl-1,4,8,11-tetra­azacyclo­tetra­deca­ne)copper(II) bis­(O,S-dibenzyl dithio­phosphate)
Source: Acta Crystallogr Sect E Struct Rep Online. 2009 Aug 8;65(Pt 9):m1022. doi: 10.1107/S1600536809030037 (PMC2969959; doi:10.1107/S1600536809030037)
Supplement: Supplementary file 1 [file e-65-m1022-sup1.cif]

##############################################################################
###                                                                        ###
###        Electronic paper (Acta Crystallographica Section E)             ###
###                                                                        ###
##############################################################################
#                                                                            #
# This CIF contains the data in a paper accepted for publication in Acta     #
# Crystallographica Section E. It conforms to the requirements of Notes      #
# for Authors for Section E, and has been peer reviewed under the auspices   #
# of the IUCr Commission on Journals.                                        #
#                                                                            #
# Full details of the Crystallographic Information File format               #
# are given in the paper "The Crystallographic Information File (CIF):       #
# a New Standard Archive File for Crystallography" by S. R. Hall, F. H.      #
# Allen and I. D. Brown [Acta Cryst. (1991), A47, 655-685].                  #
#                                                                            #
# The current version of the core CIF dictionary is obtainable from          #
# ftp://ftp.iucr.org/pub/cif_core.dic. The current version number is 2.4.    #
#                                                                            #
# Software is freely available for graphical display of the structure(s) in  #
# this CIF.  For information consult the CIF home page http://www.iucr.org/  #
# cif/home.html                                                              #
#                                                                            #
# This file may be used for bona fide research purposes within the           #
# scientific community so long as proper attribution is given to the journal # 
# article from which it was obtained.                                        #
#                                                                            #
##############################################################################
                                             
data_I
_audit_creation_method     SHELXL-97
_chemical_name_systematic
;
(<i>meso</i>-5,5,7,12,12,14-Hexamethyl-1,4,8,11-
tetraazacyclotetradecane)copper(II)
bis(<i>O</i>,<i>S</i>-dibenzyl dithiophosphate)
;
_chemical_name_common     ?
_chemical_formula_moiety     'C16 H36 Cu N4 2+, 2(C14 H14 O2 P S2 -)'
_chemical_formula_sum     'C44 H64 Cu N4 O4 P2 S4'
_chemical_formula_iupac     '[Cu (C16 H36 N4)] (C14 H14 O2 P S2)2'
_chemical_formula_weight     966.71
_symmetry_cell_setting     monoclinic
_symmetry_space_group_name_H-M     'P 21/c'
_symmetry_space_group_name_Hall     '-P 2ybc'
loop_
    _symmetry_equiv_pos_as_xyz
    'x, y, z'
    '-x, y+1/2, -z+1/2'
    '-x, -y, -z'
    'x, -y-1/2, z-1/2'
_cell_length_a     11.476(4)
_cell_length_b     17.592(4)
_cell_length_c     11.945(4)
_cell_angle_alpha     90.00
_cell_angle_beta     99.78(2)
_cell_angle_gamma     90.00
_cell_volume     2376.4(13)
_cell_formula_units_Z     2
_cell_measurement_reflns_used     29
_cell_measurement_theta_min     4.36
_cell_measurement_theta_max     11.54
_cell_measurement_temperature     289(2)
_exptl_crystal_description     block
_exptl_crystal_colour     dark-violet
_exptl_crystal_size_max     0.44
_exptl_crystal_size_mid     0.40
_exptl_crystal_size_min     0.35
_exptl_crystal_density_diffrn     1.351
_exptl_crystal_density_meas     ?
_exptl_crystal_density_method     'not measured'
_exptl_crystal_F_000     1022
_exptl_absorpt_coefficient_mu     0.748
_exptl_absorpt_correction_type     'psi-scan'
_exptl_absorpt_process_details     '(North <i>et al.</i>,  1968)'
_exptl_absorpt_correction_T_min     0.730
_exptl_absorpt_correction_T_max     0.770
_exptl_special_details
;
;
_diffrn_ambient_temperature     289(2)
_diffrn_radiation_type     MoK\a
_diffrn_radiation_wavelength     0.71073
_diffrn_radiation_source     'fine-focus sealed tube'
_diffrn_radiation_monochromator     graphite
_diffrn_measurement_device_type     'Enraf--Nonius CAD-4'
_diffrn_measurement_method     \w/2\q
_diffrn_detector_area_resol_mean     ?
_diffrn_reflns_number     4797
_diffrn_reflns_av_R_equivalents     0.0059
_diffrn_reflns_av_sigmaI/netI     0.0426
_diffrn_reflns_theta_min     1.80
_diffrn_reflns_theta_max     25.55
_diffrn_reflns_theta_full     25.55
_diffrn_measured_fraction_theta_max     0.992
_diffrn_measured_fraction_theta_full     0.992
_diffrn_reflns_limit_h_min     -13
_diffrn_reflns_limit_h_max     13
_diffrn_reflns_limit_k_min     0
_diffrn_reflns_limit_k_max     21
_diffrn_reflns_limit_l_min     -4
_diffrn_reflns_limit_l_max     14
_diffrn_standards_number     3
_diffrn_standards_interval_count     300
_diffrn_standards_interval_time     ?
_diffrn_standards_decay_%     6.715
_refine_special_details
;
Refinement of <i>F</i>^2^ against ALL reflections. The weighted <i>R</i>-factor
<i>wR</i> and goodness of fit <i>S</i> are based on <i>F</i>^2^, conventional
<i>R</i>-factors <i>R</i> are based on <i>F</i>, with <i>F</i> set to zero for
negative <i>F</i>^2^. The threshold expression of <i>F</i>^2^ >
\s(<i>F</i>^2^) is used only for calculating <i>R</i>-factors(gt) <i>etc</i>.
and is not relevant to the choice of reflections for refinement.
<i>R</i>-factors based on <i>F</i>^2^ are statistically about twice as large
as those based on <i>F</i>, and <i>R</i>- factors based on ALL data will be
even larger.
;
_reflns_number_total     4420
_reflns_number_gt     2900
_reflns_threshold_expression     I>2\s(I)
_refine_ls_structure_factor_coef     Fsqd
_refine_ls_matrix_type     full
_refine_ls_R_factor_all     0.0942
_refine_ls_R_factor_gt     0.0505
_refine_ls_wR_factor_gt     0.1368
_refine_ls_wR_factor_ref     0.1541
_refine_ls_goodness_of_fit_ref     1.041
_refine_ls_restrained_S_all     1.041
_refine_ls_number_reflns     4420
_refine_ls_number_parameters     275
_refine_ls_number_restraints     0
_refine_ls_hydrogen_treatment     constr
_refine_ls_weighting_scheme     calc
_refine_ls_weighting_details
                 'calc w=1/[\s^2^(Fo^2^)+(0.0968P)^2^] where P=(Fo^2^+2Fc^2^)/3'
_atom_sites_solution_hydrogens     geom
_atom_sites_solution_primary     direct
_atom_sites_solution_secondary     difmap
_refine_ls_shift/su_max     0.000
_refine_ls_shift/su_mean     0.000
_refine_diff_density_max     0.450
_refine_diff_density_min     -0.686
_refine_ls_extinction_method     none
_refine_ls_extinction_coef     ?
loop_
    _atom_type_symbol
    _atom_type_description
    _atom_type_scat_dispersion_real
    _atom_type_scat_dispersion_imag
    _atom_type_scat_source
    'C' 'C' 0.0033 0.0016
                         'International Tables Vol C Tables 4.2.6.8 and 6.1.1.4'
    'H' 'H' 0.0000 0.0000
                         'International Tables Vol C Tables 4.2.6.8 and 6.1.1.4'
    'N' 'N' 0.0061 0.0033
                         'International Tables Vol C Tables 4.2.6.8 and 6.1.1.4'
    'O' 'O' 0.0106 0.0060
                         'International Tables Vol C Tables 4.2.6.8 and 6.1.1.4'
    'P' 'P' 0.1023 0.0942
                         'International Tables Vol C Tables 4.2.6.8 and 6.1.1.4'
    'S' 'S' 0.1246 0.1234
                         'International Tables Vol C Tables 4.2.6.8 and 6.1.1.4'
    'Cu' 'Cu' 0.3201 1.2651
                         'International Tables Vol C Tables 4.2.6.8 and 6.1.1.4'
_computing_data_collection     'CAD-4 Software (Enraf--Nonius, 1989)'
_computing_cell_refinement     'CAD-4 Software (Enraf--Nonius, 1989)'
_computing_data_reduction     'XCAD4 (Harms & Wocadlo, 1995)'
_computing_structure_solution     'SHELXS97 (Sheldrick, 2008)'
_computing_structure_refinement     'SHELXL97 (Sheldrick, 2008)'
_computing_molecular_graphics     'ORTEP-3 for Windows (Farrugia, 1997)'
_computing_publication_material     'SHELXL97 (Sheldrick, 2008)'
loop_
    _atom_site_type_symbol
    _atom_site_label
    _atom_site_fract_x
    _atom_site_fract_y
    _atom_site_fract_z
    _atom_site_U_iso_or_equiv
    _atom_site_adp_type
    _atom_site_calc_flag
    _atom_site_refinement_flags
    _atom_site_occupancy
    _atom_site_disorder_assembly
    _atom_site_disorder_group
    Cu Cu1 0.5000 0.0000 0.5000 0.0373(2) Uani d S 1 . .
    S S1 0.45680(10) 0.16085(8) 0.65146(9) 0.0633(3) Uani d . 1 . .
    S S2 0.60091(9) 0.16270(6) 0.90486(8) 0.0523(3) Uani d . 1 . .
    P P1 0.46223(8) 0.11046(6) 0.79879(8) 0.0426(3) Uani d . 1 . .
    O O1 0.3474(2) 0.12698(17) 0.8538(2) 0.0550(7) Uani d . 1 . .
    O O2 0.4729(3) 0.02701(17) 0.8069(3) 0.0610(8) Uani d . 1 . .
    N N1 0.6456(2) 0.06574(17) 0.5164(2) 0.0376(7) Uani d . 1 . .
    H H1 0.6323 0.1022 0.5669 0.045 Uiso calc R 1 . .
    N N2 0.4441(2) 0.05885(17) 0.3564(2) 0.0369(7) Uani d . 1 . .
    H H2 0.4682 0.0312 0.3002 0.044 Uiso calc R 1 . .
    C C1 0.6406(3) 0.1077(2) 0.4085(3) 0.0475(9) Uani d . 1 . .
    H H1A 0.6712 0.0762 0.3535 0.057 Uiso calc R 1 . .
    H H1B 0.6886 0.1533 0.4211 0.057 Uiso calc R 1 . .
    C C2 0.5149(3) 0.1285(2) 0.3647(3) 0.0431(9) Uani d . 1 . .
    H H2A 0.4867 0.1642 0.4159 0.052 Uiso calc R 1 . .
    H H2B 0.5086 0.1522 0.2906 0.052 Uiso calc R 1 . .
    C C3 0.3165(3) 0.0731(2) 0.3165(3) 0.0444(9) Uani d . 1 . .
    H H3 0.2894 0.1101 0.3679 0.053 Uiso calc R 1 . .
    C C4 0.2455(3) 0.0014(2) 0.3192(3) 0.0480(9) Uani d . 1 . .
    H H4A 0.2786 -0.0366 0.2747 0.058 Uiso calc R 1 . .
    H H4B 0.1658 0.0117 0.2804 0.058 Uiso calc R 1 . .
    C C5 0.2935(4) 0.1062(3) 0.1966(4) 0.0708(14) Uani d . 1 . .
    H H5A 0.3397 0.1514 0.1943 0.106 Uiso calc R 1 . .
    H H5B 0.2111 0.1183 0.1757 0.106 Uiso calc R 1 . .
    H H5C 0.3152 0.0695 0.1442 0.106 Uiso calc R 1 . .
    C C6 0.7638(3) 0.0344(2) 0.5661(3) 0.0415(8) Uani d . 1 . .
    C C7 0.8558(4) 0.0984(3) 0.5855(4) 0.0667(13) Uani d . 1 . .
    H H7A 0.8587 0.1237 0.5149 0.100 Uiso calc R 1 . .
    H H7B 0.9321 0.0773 0.6147 0.100 Uiso calc R 1 . .
    H H7C 0.8343 0.1342 0.6392 0.100 Uiso calc R 1 . .
    C C8 0.8018(4) -0.0231(2) 0.4853(4) 0.0546(10) Uani d . 1 . .
    H H8A 0.7366 -0.0559 0.4572 0.082 Uiso calc R 1 . .
    H H8B 0.8662 -0.0528 0.5246 0.082 Uiso calc R 1 . .
    H H8C 0.8268 0.0029 0.4228 0.082 Uiso calc R 1 . .
    C C9 0.3028(5) 0.2003(3) 0.8600(5) 0.0731(14) Uani d . 1 . .
    H H9A 0.2887 0.2232 0.7851 0.088 Uiso calc R 1 . .
    H H9B 0.3597 0.2314 0.9092 0.088 Uiso calc R 1 . .
    C C10 0.1885(3) 0.1965(2) 0.9066(3) 0.0476(9) Uani d . 1 . .
    C C11 0.1010(5) 0.1453(3) 0.8683(4) 0.0669(12) Uani d . 1 . .
    H H11 0.1119 0.1113 0.8114 0.080 Uiso calc R 1 . .
    C C12 -0.0002(4) 0.1428(3) 0.9107(5) 0.0750(14) Uani d . 1 . .
    H H12 -0.0577 0.1070 0.8832 0.090 Uiso calc R 1 . .
    C C13 -0.0188(4) 0.1915(3) 0.9925(4) 0.0703(14) Uani d . 1 . .
    H H13 -0.0894 0.1895 1.0208 0.084 Uiso calc R 1 . .
    C C14 0.0652(5) 0.2437(3) 1.0342(4) 0.0700(14) Uani d . 1 . .
    H H14 0.0530 0.2772 1.0914 0.084 Uiso calc R 1 . .
    C C15 0.1705(4) 0.2460(2) 0.9893(4) 0.0579(11) Uani d . 1 . .
    H H15 0.2284 0.2817 1.0163 0.070 Uiso calc R 1 . .
    C C16 0.5930(4) 0.1139(3) 1.0376(3) 0.0676(14) Uani d . 1 . .
    H H16A 0.5285 0.1346 1.0710 0.081 Uiso calc R 1 . .
    H H16B 0.5778 0.0603 1.0230 0.081 Uiso calc R 1 . .
    C C17 0.7064(3) 0.1235(3) 1.1178(3) 0.0492(10) Uani d . 1 . .
    C C18 0.7318(4) 0.1904(3) 1.1759(4) 0.0618(12) Uani d . 1 . .
    H H18 0.6778 0.2303 1.1655 0.074 Uiso calc R 1 . .
    C C19 0.8376(6) 0.1983(3) 1.2498(4) 0.0812(17) Uani d . 1 . .
    H H19 0.8536 0.2437 1.2893 0.097 Uiso calc R 1 . .
    C C20 0.9167(5) 0.1428(4) 1.2658(4) 0.0847(18) Uani d . 1 . .
    H H20 0.9882 0.1496 1.3145 0.102 Uiso calc R 1 . .
    C C21 0.8919(5) 0.0752(3) 1.2098(5) 0.0809(16) Uani d . 1 . .
    H H21 0.9456 0.0352 1.2222 0.097 Uiso calc R 1 . .
    C C22 0.7873(4) 0.0666(3) 1.1349(4) 0.0663(12) Uani d . 1 . .
    H H22 0.7718 0.0211 1.0955 0.080 Uiso calc R 1 . .
loop_
    _atom_site_aniso_label
    _atom_site_aniso_U_11
    _atom_site_aniso_U_22
    _atom_site_aniso_U_33
    _atom_site_aniso_U_12
    _atom_site_aniso_U_13
    _atom_site_aniso_U_23
    Cu1 0.0326(3) 0.0406(4) 0.0394(3) 0.0051(3) 0.0081(2) 0.0141(3)
    S1 0.0623(7) 0.0895(9) 0.0385(5) 0.0165(6) 0.0100(5) 0.0071(5)
    S2 0.0512(6) 0.0614(7) 0.0420(5) -0.0119(5) 0.0015(4) 0.0061(5)
    P1 0.0407(5) 0.0505(6) 0.0381(5) 0.0035(4) 0.0110(4) -0.0066(4)
    O1 0.0499(16) 0.0567(18) 0.0628(17) 0.0093(14) 0.0223(13) -0.0028(14)
    O2 0.083(2) 0.0394(16) 0.0649(18) 0.0009(15) 0.0241(16) -0.0094(14)
    N1 0.0390(15) 0.0383(17) 0.0360(15) 0.0010(13) 0.0080(12) 0.0041(13)
    N2 0.0401(15) 0.0398(17) 0.0317(14) 0.0087(13) 0.0085(12) 0.0053(13)
    C1 0.051(2) 0.049(2) 0.044(2) -0.0070(18) 0.0104(17) 0.0137(17)
    C2 0.054(2) 0.034(2) 0.0422(19) 0.0028(17) 0.0115(16) 0.0112(16)
    C3 0.040(2) 0.045(2) 0.047(2) 0.0107(17) 0.0050(16) 0.0115(17)
    C4 0.041(2) 0.056(2) 0.045(2) 0.0057(18) -0.0001(16) 0.0022(18)
    C5 0.060(3) 0.088(4) 0.059(3) 0.010(3) -0.003(2) 0.036(3)
    C6 0.0346(18) 0.043(2) 0.046(2) -0.0012(16) 0.0029(15) 0.0039(17)
    C7 0.052(3) 0.067(3) 0.075(3) -0.019(2) -0.004(2) 0.010(2)
    C8 0.053(2) 0.058(3) 0.055(2) 0.011(2) 0.0157(19) 0.006(2)
    C9 0.077(3) 0.051(3) 0.100(4) 0.000(2) 0.041(3) 0.006(3)
    C10 0.040(2) 0.050(2) 0.056(2) 0.0059(18) 0.0167(17) 0.0112(19)
    C11 0.084(3) 0.055(3) 0.064(3) 0.006(3) 0.015(2) -0.004(2)
    C12 0.056(3) 0.080(4) 0.087(4) -0.015(3) 0.007(3) 0.006(3)
    C13 0.051(3) 0.096(4) 0.068(3) 0.015(3) 0.019(2) 0.028(3)
    C14 0.081(3) 0.082(4) 0.049(2) 0.035(3) 0.015(2) 0.003(2)
    C15 0.057(3) 0.050(3) 0.062(3) 0.002(2) -0.003(2) 0.001(2)
    C16 0.055(3) 0.102(4) 0.045(2) -0.023(3) 0.0031(19) 0.018(2)
    C17 0.046(2) 0.063(3) 0.039(2) -0.013(2) 0.0062(16) 0.0060(19)
    C18 0.074(3) 0.066(3) 0.048(2) -0.006(2) 0.018(2) 0.005(2)
    C19 0.114(5) 0.084(4) 0.044(3) -0.044(4) 0.008(3) -0.004(3)
    C20 0.070(3) 0.113(5) 0.061(3) -0.036(3) -0.016(3) 0.023(3)
    C21 0.059(3) 0.093(4) 0.085(4) 0.012(3) -0.004(3) 0.029(3)
    C22 0.072(3) 0.055(3) 0.070(3) -0.010(2) 0.008(2) 0.004(2)
_geom_special_details
;
All e.s.d.'s (except the e.s.d. in the dihedral angle between two l.s. planes)
are estimated using the full covariance matrix. The cell e.s.d.'s are taken
into account individually in the estimation of e.s.d.'s in distances, angles
and torsion angles; correlations between e.s.d.'s in cell parameters are only
used when they are defined by crystal symmetry. An approximate (isotropic)
treatment of cell e.s.d.'s is used for estimating e.s.d.'s involving l.s.
planes.
;
loop_
    _geom_bond_atom_site_label_1
    _geom_bond_atom_site_label_2
    _geom_bond_site_symmetry_2
    _geom_bond_distance
    _geom_bond_publ_flag
    Cu1 N2 3_656 2.013(3) ?
    Cu1 N2 . 2.013(3) ?
    Cu1 N1 3_656 2.014(3) ?
    Cu1 N1 . 2.014(3) ?
    S1 P1 . 1.9619(15) ?
    S2 C16 . 1.818(4) ?
    S2 P1 . 2.0729(15) ?
    P1 O2 . 1.475(3) ?
    P1 O1 . 1.596(3) ?
    O1 C9 . 1.394(5) ?
    N1 C1 . 1.478(4) ?
    N1 C6 . 1.491(4) ?
    N1 H1 . 0.9100 ?
    N2 C2 . 1.465(5) ?
    N2 C3 . 1.482(4) ?
    N2 H2 . 0.9100 ?
    C1 C2 . 1.493(5) ?
    C1 H1A . 0.9700 ?
    C1 H1B . 0.9700 ?
    C2 H2A . 0.9700 ?
    C2 H2B . 0.9700 ?
    C3 C4 . 1.506(5) ?
    C3 C5 . 1.527(5) ?
    C3 H3 . 0.9800 ?
    C4 C6 3_656 1.528(5) ?
    C4 H4A . 0.9700 ?
    C4 H4B . 0.9700 ?
    C5 H5A . 0.9600 ?
    C5 H5B . 0.9600 ?
    C5 H5C . 0.9600 ?
    C6 C8 . 1.513(5) ?
    C6 C4 3_656 1.528(5) ?
    C6 C7 . 1.533(5) ?
    C7 H7A . 0.9600 ?
    C7 H7B . 0.9600 ?
    C7 H7C . 0.9600 ?
    C8 H8A . 0.9600 ?
    C8 H8B . 0.9600 ?
    C8 H8C . 0.9600 ?
    C9 C10 . 1.510(6) ?
    C9 H9A . 0.9700 ?
    C9 H9B . 0.9700 ?
    C10 C15 . 1.359(6) ?
    C10 C11 . 1.368(6) ?
    C11 C12 . 1.344(7) ?
    C11 H11 . 0.9300 ?
    C12 C13 . 1.343(7) ?
    C12 H12 . 0.9300 ?
    C13 C14 . 1.364(7) ?
    C13 H13 . 0.9300 ?
    C14 C15 . 1.404(7) ?
    C14 H14 . 0.9300 ?
    C15 H15 . 0.9300 ?
    C16 C17 . 1.489(5) ?
    C16 H16A . 0.9700 ?
    C16 H16B . 0.9700 ?
    C17 C22 . 1.356(6) ?
    C17 C18 . 1.372(6) ?
    C18 C19 . 1.382(7) ?
    C18 H18 . 0.9300 ?
    C19 C20 . 1.325(8) ?
    C19 H19 . 0.9300 ?
    C20 C21 . 1.370(8) ?
    C20 H20 . 0.9300 ?
    C21 C22 . 1.379(7) ?
    C21 H21 . 0.9300 ?
    C22 H22 . 0.9300 ?
loop_
    _geom_angle_atom_site_label_1
    _geom_angle_atom_site_label_2
    _geom_angle_atom_site_label_3
    _geom_angle_site_symmetry_1
    _geom_angle_site_symmetry_3
    _geom_angle
    _geom_angle_publ_flag
    N2 Cu1 N2 3_656 . 180.0 ?
    N2 Cu1 N1 3_656 3_656 85.80(11) ?
    N2 Cu1 N1 . 3_656 94.20(12) ?
    N2 Cu1 N1 3_656 . 94.20(12) ?
    N2 Cu1 N1 . . 85.80(11) ?
    N1 Cu1 N1 3_656 . 180.0 ?
    C16 S2 P1 . . 100.18(15) ?
    O2 P1 O1 . . 102.66(17) ?
    O2 P1 S1 . . 119.89(13) ?
    O1 P1 S1 . . 112.60(12) ?
    O2 P1 S2 . . 110.77(14) ?
    O1 P1 S2 . . 105.65(12) ?
    S1 P1 S2 . . 104.60(7) ?
    C9 O1 P1 . . 121.8(3) ?
    C1 N1 C6 . . 115.4(3) ?
    C1 N1 Cu1 . . 107.0(2) ?
    C6 N1 Cu1 . . 120.7(2) ?
    C1 N1 H1 . . 103.9 ?
    C6 N1 H1 . . 103.9 ?
    Cu1 N1 H1 . . 103.9 ?
    C2 N2 C3 . . 112.7(3) ?
    C2 N2 Cu1 . . 106.3(2) ?
    C3 N2 Cu1 . . 121.0(2) ?
    C2 N2 H2 . . 105.2 ?
    C3 N2 H2 . . 105.2 ?
    Cu1 N2 H2 . . 105.2 ?
    N1 C1 C2 . . 108.7(3) ?
    N1 C1 H1A . . 110.0 ?
    C2 C1 H1A . . 110.0 ?
    N1 C1 H1B . . 110.0 ?
    C2 C1 H1B . . 110.0 ?
    H1A C1 H1B . . 108.3 ?
    N2 C2 C1 . . 108.1(3) ?
    N2 C2 H2A . . 110.1 ?
    C1 C2 H2A . . 110.1 ?
    N2 C2 H2B . . 110.1 ?
    C1 C2 H2B . . 110.1 ?
    H2A C2 H2B . . 108.4 ?
    N2 C3 C4 . . 111.1(3) ?
    N2 C3 C5 . . 111.7(3) ?
    C4 C3 C5 . . 109.3(3) ?
    N2 C3 H3 . . 108.2 ?
    C4 C3 H3 . . 108.2 ?
    C5 C3 H3 . . 108.2 ?
    C3 C4 C6 . 3_656 119.0(3) ?
    C3 C4 H4A . . 107.6 ?
    C6 C4 H4A 3_656 . 107.6 ?
    C3 C4 H4B . . 107.6 ?
    C6 C4 H4B 3_656 . 107.6 ?
    H4A C4 H4B . . 107.0 ?
    C3 C5 H5A . . 109.5 ?
    C3 C5 H5B . . 109.5 ?
    H5A C5 H5B . . 109.5 ?
    C3 C5 H5C . . 109.5 ?
    H5A C5 H5C . . 109.5 ?
    H5B C5 H5C . . 109.5 ?
    N1 C6 C8 . . 109.6(3) ?
    N1 C6 C4 . 3_656 108.1(3) ?
    C8 C6 C4 . 3_656 111.6(3) ?
    N1 C6 C7 . . 110.2(3) ?
    C8 C6 C7 . . 108.8(3) ?
    C4 C6 C7 3_656 . 108.6(3) ?
    C6 C7 H7A . . 109.5 ?
    C6 C7 H7B . . 109.5 ?
    H7A C7 H7B . . 109.5 ?
    C6 C7 H7C . . 109.5 ?
    H7A C7 H7C . . 109.5 ?
    H7B C7 H7C . . 109.5 ?
    C6 C8 H8A . . 109.5 ?
    C6 C8 H8B . . 109.5 ?
    H8A C8 H8B . . 109.5 ?
    C6 C8 H8C . . 109.5 ?
    H8A C8 H8C . . 109.5 ?
    H8B C8 H8C . . 109.5 ?
    O1 C9 C10 . . 109.2(4) ?
    O1 C9 H9A . . 109.8 ?
    C10 C9 H9A . . 109.8 ?
    O1 C9 H9B . . 109.8 ?
    C10 C9 H9B . . 109.8 ?
    H9A C9 H9B . . 108.3 ?
    C15 C10 C11 . . 118.1(4) ?
    C15 C10 C9 . . 119.2(4) ?
    C11 C10 C9 . . 122.6(4) ?
    C12 C11 C10 . . 121.9(5) ?
    C12 C11 H11 . . 119.1 ?
    C10 C11 H11 . . 119.1 ?
    C13 C12 C11 . . 120.5(5) ?
    C13 C12 H12 . . 119.8 ?
    C11 C12 H12 . . 119.8 ?
    C12 C13 C14 . . 120.4(4) ?
    C12 C13 H13 . . 119.8 ?
    C14 C13 H13 . . 119.8 ?
    C13 C14 C15 . . 118.7(4) ?
    C13 C14 H14 . . 120.7 ?
    C15 C14 H14 . . 120.7 ?
    C10 C15 C14 . . 120.4(4) ?
    C10 C15 H15 . . 119.8 ?
    C14 C15 H15 . . 119.8 ?
    C17 C16 S2 . . 109.9(3) ?
    C17 C16 H16A . . 109.7 ?
    S2 C16 H16A . . 109.7 ?
    C17 C16 H16B . . 109.7 ?
    S2 C16 H16B . . 109.7 ?
    H16A C16 H16B . . 108.2 ?
    C22 C17 C18 . . 118.4(4) ?
    C22 C17 C16 . . 120.9(4) ?
    C18 C17 C16 . . 120.6(4) ?
    C17 C18 C19 . . 119.8(5) ?
    C17 C18 H18 . . 120.1 ?
    C19 C18 H18 . . 120.1 ?
    C20 C19 C18 . . 121.6(5) ?
    C20 C19 H19 . . 119.2 ?
    C18 C19 H19 . . 119.2 ?
    C19 C20 C21 . . 119.3(5) ?
    C19 C20 H20 . . 120.3 ?
    C21 C20 H20 . . 120.3 ?
    C20 C21 C22 . . 119.8(5) ?
    C20 C21 H21 . . 120.1 ?
    C22 C21 H21 . . 120.1 ?
    C17 C22 C21 . . 121.0(5) ?
    C17 C22 H22 . . 119.5 ?
    C21 C22 H22 . . 119.5 ?
loop_
    _geom_hbond_atom_site_label_D
    _geom_hbond_atom_site_label_H
    _geom_hbond_atom_site_label_A
    _geom_hbond_site_symmetry_A
    _geom_hbond_distance_DH
    _geom_hbond_distance_HA
    _geom_hbond_distance_DA
    _geom_hbond_angle_DHA
    N1 H1 S1 . 0.91 2.61 3.359(3) 139.5
    N2 H2 O2 3_656 0.91 1.85 2.762(4) 175.8
data_global
_journal_date_recd_electronic     2009-07-24
_journal_date_accepted     2009-07-29
_journal_name_full     'Acta Crystallographica, Section E'
_journal_year     2009
_journal_volume     65
_journal_issue      9
_journal_page_first     m1022
_journal_page_last     m1022
_journal_paper_category     QM
_journal_coeditor_code     XU2568
_publ_contact_author_name     'Li-Ke Zou'
_publ_contact_author_address
;
College of Chemistry & Pharmaceutical Engineering,
Sichuan University of Science & Engineering
Zigong 643000
China
;
_publ_contact_author_email     'zoulike@yahoo.com.cn'
_publ_contact_author_fax     '+86-813-5505606'
_publ_contact_author_phone     '+86-813-5505606'
_publ_section_title
;\
(<i>meso</i>-5,5,7,12,12,14-Hexamethyl-1,4,8,11-tetraazacyclotetradecane)\
copper(II) bis(<i>O</i>,<i>S</i>-dibenzyl dithiophosphate)
;
loop_
    _publ_author_name
    _publ_author_footnote
    _publ_author_address
    'Jian-Shen Feng' .
;
College of Chemistry & Pharmaceutical Engineering,
Sichuan University of Science & Engineering
Zigong 643000
People's Republic of China
;
    'Li-Ke Zou' .
;
College of Chemistry & Pharmaceutical Engineering,
Sichuan University of Science & Engineering
Zigong 643000
People's Republic of China
;
    'Bin Xie' .
;
College of Chemistry & Pharmaceutical Engineering,
Sichuan University of Science & Engineering
Zigong 643000
People's Republic of China
;
    'Yu Wu' .
;
College of Chemistry & Pharmaceutical Engineering,
Sichuan University of Science & Engineering
Zigong 643000
People's Republic of China
;
