# Supplementary material for: (meso-5,5,7,12,12,14-Hexamethyl-1,4,8,11-tetra­azacyclo­tetra­deca­ne)copper(II) bis­(O,S-dibenzyl dithio­phosphate)
Source: Acta Crystallogr Sect E Struct Rep Online. 2009 Aug 8;65(Pt 9):m1022. doi: 10.1107/S1600536809030037 (PMC2969959; doi:10.1107/S1600536809030037)
Supplement: Supplementary file 2 [file e-65-m1022-Isup2.hkl]

#
# h,k,l, Fc-squared, Fo-squared, sigma(Fo-squared) and status flag
#
data_I
_shelx_title ' ZLK4 in p21/c'
_shelx_refln_list_code          4
_shelx_F_calc_maximum      215.09
_exptl_crystal_F_000      1022.00
_reflns_d_resolution_high  0.8240
 
loop_
 _symmetry_equiv_pos_as_xyz
 'x, y, z'
 '-x, y+1/2, -z+1/2'
 '-x, -y, -z'
 'x, -y-1/2, z-1/2'
 
_cell_length_a    11.4757
_cell_length_b    17.5923
_cell_length_c    11.9448
_cell_angle_alpha  90.000
_cell_angle_beta   99.782
_cell_angle_gamma  90.000
 
_shelx_F_squared_multiplier     1.000
 
loop_
 _refln_index_h
 _refln_index_k
 _refln_index_l
 _refln_F_squared_calc
 _refln_F_squared_meas
 _refln_F_squared_sigma
 _refln_observed_status
   1   0   0    46262.50    44965.91    223.79 o
   2   0   0     7334.09     7516.46     33.14 o
   3   0   0     9420.08    11074.02     51.61 o
   4   0   0     4595.70     4610.01     40.40 o
   5   0   0     2940.30     3077.64     39.80 o
   6   0   0     2825.54     3031.21     39.63 o
   7   0   0      649.39      791.14     23.79 o
   8   0   0      206.59      198.59     16.75 o
   9   0   0       23.15        0.01     22.51 o
  10   0   0      169.57      169.67     18.05 o
  11   0   0       38.47       42.60     17.33 o
  12   0   0        3.87        0.02     25.09 o
  13   0   0       37.78       62.07     28.07 o
   1   1   0       27.03        0.00      6.68 o
   2   1   0        0.09        0.00      9.07 o
   3   1   0       91.14      100.86      6.99 o
   4   1   0      493.74      489.84     13.51 o
   5   1   0     1534.28     1652.83     26.67 o
   6   1   0     3242.70     3351.18     41.39 o
   7   1   0     5950.76     6417.37     64.48 o
   8   1   0     2594.86     2770.16     45.35 o
   9   1   0       78.45       73.31     15.85 o
  10   1   0      176.21      146.81     19.60 o
  11   1   0       17.64       47.03     14.33 o
  12   1   0       55.98       86.93     14.90 o
  13   1   0       57.36       50.02     19.87 o
   0   2   0     4426.15     4793.16     15.22 o
   1   2   0    14966.12    16205.64    182.92 o
   2   2   0       61.88       64.45      6.62 o
   3   2   0     6092.48     6272.10     40.40 o
   4   2   0     5430.73     4945.37     40.22 o
   5   2   0     2893.80     3196.93     39.11 o
   6   2   0      723.85      724.54     21.72 o
   7   2   0     2782.04     3130.50     46.20 o
   8   2   0     1421.64     1558.25     37.10 o
   9   2   0       13.53       27.99     19.67 o
  10   2   0       19.24        0.01     26.23 o
  11   2   0      368.37      329.17     24.03 o
  12   2   0       80.39       92.41     17.52 o
  13   2   0      102.58      139.31     20.65 o
   1   3   0     4255.50     3766.34     27.74 o
   2   3   0     4564.28     4933.23     33.63 o
   3   3   0       25.06       53.07      7.35 o
   4   3   0      737.77      952.02     19.45 o
   5   3   0     2316.02     2756.51     35.34 o
   6   3   0     3984.72     4519.16     50.10 o
   7   3   0     1785.26     2030.99     36.99 o
   8   3   0      300.30      308.87     18.16 o
   9   3   0       85.60       99.47     18.16 o
  10   3   0        1.68        0.01     23.74 o
  11   3   0       16.54       37.14     25.81 o
  12   3   0        8.26        5.87     27.96 o
  13   3   0        0.03        9.75     28.03 o
   0   4   0    16359.96    17086.06     57.88 o
   1   4   0     5676.69     5716.65     22.54 o
   2   4   0     3440.24     3304.70     30.54 o
   3   4   0     8193.33     9039.86     54.82 o
   4   4   0     7034.25     7854.38     59.12 o
   5   4   0       20.50        0.00     16.37 o
   6   4   0      601.27      595.73     19.87 o
   7   4   0     1996.86     2260.02     40.58 o
   8   4   0      429.26      423.93     22.65 o
   9   4   0     1061.09     1309.84     39.18 o
  10   4   0      269.34      278.50     21.20 o
  11   4   0      737.52      690.87     33.87 o
  12   4   0      653.31      605.20     32.83 o
  13   4   0      410.99      529.71     30.80 o
   1   5   0      325.78      296.31     10.93 o
   2   5   0       87.03       65.31      9.77 o
   3   5   0      805.22      953.68     20.11 o
   4   5   0       11.12       11.54     16.15 o
   5   5   0        9.63       12.73     14.93 o
   6   5   0      271.95      224.89     14.99 o
   7   5   0      165.37      167.26     14.13 o
   8   5   0     2466.33     2462.37     47.21 o
   9   5   0      967.81      890.59     31.39 o
  10   5   0       15.19       47.78     14.62 o
  11   5   0       26.37        0.01     28.38 o
  12   5   0      118.88      131.04     20.38 o
  13   5   0       53.67      110.48     18.92 o
   0   6   0     5784.99     6242.44     30.90 o
   1   6   0     5734.87     5856.42     47.84 o
   2   6   0     7402.07     6609.65     50.97 o
   3   6   0     3878.15     4412.74     43.49 o
   4   6   0     5256.46     6176.57     58.03 o
   5   6   0        2.93       11.39     14.37 o
   6   6   0        8.00        0.01     17.78 o
   7   6   0      267.86      305.43     18.61 o
   8   6   0     1428.06     1507.02     36.95 o
   9   6   0      747.40      705.22     31.73 o
  10   6   0      974.00      968.82     35.60 o
  11   6   0      282.54      267.61     22.88 o
  12   6   0      293.03      250.41     24.47 o
  13   6   0       55.31       38.62     33.58 o
   1   7   0      717.49      695.92     19.15 o
   2   7   0       55.02       35.06     15.18 o
   3   7   0        0.50       11.87     15.91 o
   4   7   0      268.90      329.43     16.16 o
   5   7   0      172.04      232.63     14.96 o
   6   7   0      207.89      232.28     16.74 o
   7   7   0      137.03      126.76     15.25 o
   8   7   0       48.39       68.38     15.12 o
   9   7   0       37.98       58.03     23.62 o
  10   7   0        0.69        0.87     26.74 o
  11   7   0        0.04        3.86     23.70 o
  12   7   0       48.45       22.22     33.14 o
   0   8   0     4165.96     4077.19     29.59 o
   1   8   0     2194.01     2025.80     33.14 o
   2   8   0     3884.53     4070.95     46.05 o
   3   8   0     2290.52     2384.12     36.52 o
   4   8   0     1780.30     1861.00     34.66 o
   5   8   0     2394.41     2701.65     45.76 o
   6   8   0     1224.30     1358.84     32.75 o
   7   8   0     1287.75     1442.22     36.77 o
   8   8   0      546.34      620.64     27.49 o
   9   8   0      573.23      459.03     25.60 o
  10   8   0       41.85       21.75     25.21 o
  11   8   0       31.35        7.94     27.33 o
  12   8   0      118.79      131.19     23.03 o
   1   9   0      471.10      453.93     17.36 o
   2   9   0      632.98      716.90     22.62 o
   3   9   0     1010.86     1192.87     27.69 o
   4   9   0      128.60      160.68     13.95 o
   5   9   0       82.17       37.53     23.70 o
   6   9   0       11.82       30.75     11.90 o
   7   9   0       14.07        0.01     24.54 o
   8   9   0       48.94       69.80     17.74 o
   9   9   0      163.05      211.24     21.46 o
  10   9   0        0.12        4.68     25.21 o
  11   9   0       48.26       45.02     27.72 o
  12   9   0      153.78      161.82     21.44 o
   0  10   0      345.15      342.65     11.00 o
   1  10   0      502.20      399.79     17.79 o
   2  10   0       61.87      109.37     11.86 o
   3  10   0      971.84      929.86     26.62 o
   4  10   0     2257.78     2214.07     44.62 o
   5  10   0     1505.03     1674.71     37.34 o
   6  10   0     1680.34     1811.73     40.97 o
   7  10   0      150.68      143.50     17.84 o
   8  10   0      305.35      322.64     23.63 o
   9  10   0      363.77      348.58     24.56 o
  10  10   0       45.82       40.86     27.89 o
  11  10   0       65.03       72.84     19.59 o
  12  10   0       25.08        0.02     35.17 o
   1  11   0      228.24      260.41     17.26 o
   2  11   0      606.19      543.72     21.79 o
   3  11   0       91.42       80.65     14.30 o
   4  11   0      100.25      135.71     15.03 o
   5  11   0       31.54       70.17     13.28 o
   6  11   0      166.40      203.30     18.47 o
   7  11   0       20.97        0.01     25.66 o
   8  11   0       68.37        0.01     31.13 o
   9  11   0        7.49        0.01     29.12 o
  10  11   0       10.47        8.09     27.29 o
  11  11   0      183.62      186.75     26.44 o
   0  12   0      542.16      571.81     24.36 o
   1  12   0      451.96      386.15     20.18 o
   2  12   0      965.08      810.64     27.71 o
   3  12   0      604.85      603.42     25.41 o
   4  12   0       10.20       15.26     21.98 o
   5  12   0       37.91       62.51     14.55 o
   6  12   0        2.00        0.01     24.84 o
   7  12   0      103.00      152.14     20.15 o
   8  12   0      290.22      295.94     23.77 o
   9  12   0      253.95      259.65     26.99 o
  10  12   0      143.17      122.66     21.09 o
  11  12   0      204.34      182.33     28.39 o
   1  13   0        0.97        0.01     21.69 o
   2  13   0      186.27      216.01     19.43 o
   3  13   0       52.74       30.97     24.36 o
   4  13   0       92.14       84.85     14.62 o
   5  13   0      141.06      111.95     18.02 o
   6  13   0       80.45      105.81     17.46 o
   7  13   0      447.89      573.11     30.77 o
   8  13   0      209.34      160.26     21.94 o
   9  13   0       19.07        2.05     33.69 o
  10  13   0      165.68      187.43     24.80 o
   0  14   0       29.80        0.01     27.79 o
   1  14   0        1.73        9.88     23.02 o
   2  14   0       32.30       12.15     27.55 o
   3  14   0       12.73        0.01     25.25 o
   4  14   0       48.98       86.18     18.36 o
   5  14   0      274.59      334.31     23.24 o
   6  14   0      227.61      263.28     23.84 o
   7  14   0      316.56      303.95     28.14 o
   8  14   0      196.19      220.80     22.54 o
   9  14   0        8.41       12.91     30.29 o
  10  14   0      229.49      164.32     26.99 o
   1  15   0        0.02        0.01     33.31 o
   2  15   0        2.50        6.23     31.72 o
   3  15   0      129.23      106.32     18.76 o
   4  15   0       67.47       54.12     32.58 o
   5  15   0        4.36        0.01     29.59 o
   6  15   0        8.10        0.01     31.59 o
   7  15   0       25.73        0.01     33.68 o
   8  15   0       37.46        0.01     34.07 o
   9  15   0       10.20        0.01     40.38 o
   0  16   0      607.35      632.66     36.66 o
   1  16   0      105.81      113.05     18.84 o
   2  16   0        9.63        0.01     32.33 o
   3  16   0       73.10       57.30     17.70 o
   4  16   0      312.22      314.69     25.57 o
   5  16   0      426.46      510.69     30.71 o
   6  16   0      522.31      513.21     31.79 o
   7  16   0      174.62      204.19     22.68 o
   8  16   0       18.44       65.01     28.75 o
   9  16   0       71.56       75.34     20.82 o
   1  17   0       95.51       95.99     20.77 o
   2  17   0        2.27        0.01     34.02 o
   3  17   0        0.43        0.01     30.83 o
   5  17   0      352.92      365.11     28.77 o
   6  17   0      362.13      434.48     31.80 o
   7  17   0      109.57      200.66     23.75 o
   8  17   0      128.28      152.77     24.93 o
   0  18   0      352.07      503.11     32.20 o
   1  18   0     1379.61     1549.16     49.35 o
   2  18   0      582.68      761.63     38.48 o
   3  18   0      117.65      129.14     21.58 o
   5  18   0       22.47       38.53     33.86 o
   6  18   0        0.94        0.01     38.57 o
   7  18   0       10.90       52.09     32.72 o
   1  19   0       24.33       56.25     37.76 o
   2  19   0        0.30       20.13     33.15 o
   3  19   0        6.60        0.02     31.96 o
   4  19   0        0.71       17.63     33.88 o
   5  19   0       43.36       18.52     23.92 o
   6  19   0       64.90       46.95     39.28 o
   0  20   0      100.76       53.04     44.72 o
   1  20   0        2.20        0.01     38.79 o
   2  20   0       39.00       68.16     37.33 o
   3  20   0       95.09      141.17     23.20 o
   4  20   0       13.39       73.18     36.03 o
   1  21   0        6.87       50.35     36.20 o
   2  21   0       10.60       57.45     21.00 o
 -13   1   1      192.65      190.52     21.99 o
 -12   1   1      336.74      349.17     28.37 o
 -11   1   1        1.88        0.02     22.61 o
 -10   1   1      617.53      676.16     27.02 o
  -9   1   1       63.50       40.63     24.03 o
  -8   1   1      305.36      283.95     18.26 o
  -7   1   1      192.77      260.25     16.59 o
  -6   1   1      293.82      304.37     24.03 o
  -5   1   1      568.33      709.84     18.47 o
  -4   1   1      406.10      488.48     19.09 o
  -3   1   1      243.49      225.03      9.07 o
  -2   1   1      544.92      556.09     13.61 o
  -1   1   1     1959.67     2021.76     14.76 o
   0   1   1     4965.30     5148.69     14.80 o
   1   1   1     8021.84     8996.36     32.44 o
   2   1   1       35.97       13.36      9.77 o
   3   1   1    24003.87    25997.04    317.66 o
   4   1   1     5130.41     4916.21     41.45 o
   5   1   1     5307.77     5775.44     50.31 o
   6   1   1     6403.40     6805.64     60.20 o
   7   1   1     6466.11     7159.97     70.76 o
   8   1   1     4668.22     5217.46     65.09 o
   9   1   1      646.83      658.34     27.02 o
  10   1   1      162.15      154.74     18.89 o
  11   1   1      547.65      528.00     28.22 o
  12   1   1       44.37       16.81     30.44 o
  13   1   1       85.11       84.35     19.33 o
 -13   2   1       40.06       39.79     30.76 o
 -12   2   1       11.76        0.01     30.60 o
 -11   2   1       11.93        0.01     24.27 o
 -10   2   1      816.21      925.23     32.75 o
  -9   2   1     1646.64     1443.58     37.26 o
  -8   2   1     1127.08      915.93     28.55 o
  -7   2   1      460.99      343.21     24.26 o
  -6   2   1       57.66       64.60     11.36 o
  -5   2   1      794.05      967.33     21.91 o
  -4   2   1     1891.19     1952.22     30.63 o
  -3   2   1     4955.86     4966.52     36.64 o
  -2   2   1    21840.37    21509.83    261.33 o
  -1   2   1     4111.96     4803.39     25.14 o
   1   2   1     7835.16     8682.94     37.67 o
   2   2   1     3132.86     3038.36     25.49 o
   4   2   1     2175.64     1898.21     26.54 o
   5   2   1     8054.25     9388.39     64.09 o
   6   2   1       22.67        7.56     15.70 o
   7   2   1      204.86      238.37     15.02 o
   8   2   1     1031.18     1246.06     35.02 o
   9   2   1       74.18       35.32     26.37 o
  10   2   1      118.92      133.34     19.31 o
  11   2   1      531.78      519.49     28.69 o
  12   2   1      235.37      247.18     24.69 o
  13   2   1      221.51      256.09     24.87 o
 -13   3   1       87.01        5.16     34.94 o
 -12   3   1      156.60      151.69     19.94 o
 -11   3   1      234.65      263.92     22.31 o
 -10   3   1     2465.09     2258.01     49.04 o
  -9   3   1     2305.59     2173.26     46.30 o
  -8   3   1     4548.59     4228.44     58.51 o
  -7   3   1     2843.65     2572.90     47.63 o
  -6   3   1     4575.78     4385.88     54.59 o
  -5   3   1      581.54      525.10     16.29 o
  -4   3   1      973.81      979.30     22.68 o
  -3   3   1       86.47      125.04      8.12 o
  -2   3   1       46.42       20.47     10.66 o
  -1   3   1    15936.05    14964.09    202.53 o
   0   3   1    43111.00    42766.01    234.40 o
   1   3   1     5559.49     5769.88     35.32 o
   2   3   1       12.54       33.58     11.11 o
   3   3   1      460.71      425.59     13.24 o
   4   3   1      478.17      574.39     15.82 o
   5   3   1     2949.95     3365.44     39.85 o
   6   3   1      881.33     1107.35     25.32 o
   7   3   1      116.29       77.39     12.98 o
   8   3   1        9.62       11.50     19.97 o
   9   3   1       78.50       33.64     27.90 o
  10   3   1      686.42      736.82     30.11 o
  11   3   1      647.97      640.58     30.95 o
  12   3   1      575.10      584.21     33.19 o
  13   3   1      143.33      165.20     23.39 o
 -13   4   1       18.15        7.34     28.27 o
 -12   4   1        3.46       30.49     25.06 o
 -11   4   1        4.84        0.01     27.91 o
 -10   4   1      228.86      173.12     20.25 o
  -9   4   1      249.88      215.26     18.30 o
  -8   4   1      398.04      353.05     20.19 o
  -7   4   1      466.70      448.75     19.08 o
  -6   4   1      214.98      181.11     19.53 o
  -5   4   1       15.24       12.11     16.57 o
  -4   4   1      423.20      445.91     18.63 o
  -3   4   1      476.94      528.97     13.79 o
  -2   4   1     4221.56     4536.10     35.18 o
  -1   4   1     2477.82     2205.81     22.45 o
   0   4   1     6067.20     6743.72     26.92 o
   1   4   1      523.31      570.96     13.32 o
   2   4   1     3463.62     3607.94     32.62 o
   3   4   1     4967.29     4921.22     41.19 o
   4   4   1      391.51      395.85     14.43 o
   5   4   1      424.65      437.08     16.18 o
   6   4   1       24.75       30.19     16.58 o
   7   4   1        1.08        0.01     21.90 o
   8   4   1      159.27      153.78     16.18 o
   9   4   1     1103.03     1134.88     35.22 o
  10   4   1       86.55       45.89     31.94 o
  11   4   1        0.04        7.39     25.93 o
  12   4   1       82.90       77.38     16.39 o
  13   4   1       28.50        0.02     34.22 o
 -13   5   1       76.94       69.41     23.72 o
 -12   5   1      104.09       73.77     31.69 o
 -11   5   1      169.18      180.10     18.78 o
 -10   5   1      298.87      274.82     21.47 o
  -9   5   1      708.27      596.63     25.17 o
  -8   5   1     1817.10     1662.06     37.77 o
  -7   5   1      422.89      433.82     19.67 o
  -6   5   1        8.98        0.01     16.34 o
  -5   5   1     3986.26     4576.57     56.91 o
  -4   5   1     6794.85     6293.80     58.26 o
  -3   5   1    11690.34    13259.07     70.19 o
  -2   5   1     3580.58     3057.46     30.68 o
  -1   5   1     1737.01     1354.86     19.85 o
   0   5   1      412.57      449.80      8.74 o
   1   5   1     5380.10     5084.53     40.34 o
   2   5   1      147.06      104.44      8.34 o
   3   5   1      764.79      816.02     18.41 o
   4   5   1     2561.67     2695.17     36.58 o
   5   5   1      378.14      338.36     14.98 o
   6   5   1      406.31      334.90     17.16 o
   7   5   1     1764.88     1914.22     38.56 o
   8   5   1       25.61       47.79     12.69 o
   9   5   1       28.36       28.28     25.20 o
  10   5   1      166.63      118.94     32.46 o
  11   5   1      107.28      130.51     17.84 o
  12   5   1       34.66       30.06     28.37 o
  13   5   1        2.80       43.33     25.18 o
 -13   6   1       16.13       28.37     32.11 o
 -12   6   1        0.16        0.02     30.59 o
 -11   6   1      156.74      216.67     20.16 o
 -10   6   1      350.73      315.81     22.31 o
  -9   6   1      928.50      861.07     29.55 o
  -8   6   1      270.07      313.23     20.26 o
  -7   6   1      453.03      436.19     20.12 o
  -6   6   1       24.34       19.09     19.63 o
  -5   6   1      177.76      194.41     13.62 o
  -4   6   1      506.54      523.00     18.13 o
  -3   6   1        9.98        5.29     15.04 o
  -2   6   1     2145.73     2020.14     27.70 o
  -1   6   1       14.51       25.63      6.53 o
   0   6   1     1125.07     1104.97     13.59 o
   1   6   1      106.26       82.87      8.37 o
   2   6   1       15.16        0.00     13.00 o
   3   6   1     1239.78     1296.08     25.12 o
   4   6   1      306.33      298.22     15.13 o
   5   6   1      344.87      334.69     16.39 o
   6   6   1       38.01       30.52     20.62 o
   7   6   1        1.93       20.78     12.73 o
   8   6   1       52.24       54.53     13.85 o
   9   6   1      100.30       99.76     17.72 o
  10   6   1      362.73      356.03     25.69 o
  11   6   1      101.45       69.15     35.44 o
  12   6   1      117.51      138.98     20.08 o
 -13   7   1      217.61      197.43     24.40 o
 -12   7   1      104.63       74.50     32.32 o
 -11   7   1      173.12      196.81     20.31 o
 -10   7   1      140.99       60.31     30.28 o
  -9   7   1      148.68       89.66     26.73 o
  -8   7   1      207.95      198.71     31.01 o
  -7   7   1       13.01       14.09     17.79 o
  -6   7   1        4.34       36.32      9.24 o
  -5   7   1      320.58      222.23     14.77 o
  -4   7   1     6995.18     7090.20     68.69 o
  -3   7   1     1401.58     1295.95     24.93 o
  -2   7   1       25.07       48.95      7.19 o
  -1   7   1      941.54      781.01     18.01 o
   0   7   1      582.02      645.40     12.14 o
   1   7   1       42.16       50.08      7.49 o
   2   7   1     2872.43     3181.14     37.49 o
   3   7   1    16208.82    17426.98     98.43 o
   4   7   1     4880.44     5084.84     56.82 o
   5   7   1     2623.68     2789.23     42.59 o
   6   7   1     3737.80     4305.66     56.79 o
   7   7   1     3094.35     3386.07     54.50 o
   8   7   1      931.09     1069.29     34.14 o
   9   7   1      528.25      533.41     27.31 o
  10   7   1      242.61      195.49     22.03 o
  11   7   1       55.29       45.24     30.73 o
  12   7   1       40.35       51.91     28.16 o
 -12   8   1        1.62       28.37     27.54 o
 -11   8   1       57.25       59.03     17.48 o
 -10   8   1      165.99      126.98     20.28 o
  -9   8   1        0.00       16.09     24.39 o
  -8   8   1        6.46        0.01     26.47 o
  -7   8   1       75.09       64.77     12.58 o
  -6   8   1       88.85       88.62     22.56 o
  -5   8   1      187.25      215.93     16.07 o
  -4   8   1      723.51      750.23     22.46 o
  -3   8   1      786.87      826.58     21.93 o
  -2   8   1     1065.99     1024.25     22.47 o
  -1   8   1     3769.27     3587.37     40.95 o
   0   8   1     2671.79     3457.96     27.64 o
   1   8   1       16.62        0.39     15.49 o
   2   8   1      673.74      592.19     20.44 o
   3   8   1     1615.25     1635.04     31.45 o
   4   8   1     1060.85     1042.75     25.55 o
   5   8   1       28.07       14.69      9.85 o
   6   8   1       14.24       10.45     21.71 o
   7   8   1      128.72      100.89     16.89 o
   8   8   1      193.68      180.96     19.23 o
   9   8   1       14.79       10.94     25.01 o
  10   8   1        3.79        0.01     29.17 o
  11   8   1        3.03        0.02     30.30 o
  12   8   1        1.93        0.02     26.76 o
 -12   9   1      175.48      207.67     24.10 o
 -11   9   1      305.56      358.06     25.08 o
 -10   9   1      532.98      457.30     29.16 o
  -9   9   1      914.39      856.53     34.32 o
  -8   9   1     1056.37     1136.90     35.43 o
  -7   9   1      102.20       72.09     14.62 o
  -6   9   1      142.99       72.76     24.00 o
  -5   9   1        2.47        0.01     19.01 o
  -4   9   1        9.10       24.65     16.66 o
  -3   9   1        2.61        0.01     16.52 o
  -2   9   1      775.74      742.98     21.57 o
  -1   9   1       21.07       15.77     16.43 o
   0   9   1      362.27      340.68     11.18 o
   1   9   1      473.50      402.09     18.36 o
   2   9   1     4897.05     5169.39     56.12 o
   3   9   1     3877.74     4323.50     54.60 o
   4   9   1      384.49      419.66     18.70 o
   5   9   1        9.94       12.84     19.77 o
   6   9   1      195.84      213.59     17.39 o
   7   9   1     1247.33     1314.63     37.36 o
   8   9   1     1309.38     1229.79     38.92 o
   9   9   1      907.09      913.66     36.21 o
  10   9   1     1034.75     1000.38     40.54 o
  11   9   1      681.83      652.49     36.60 o
  12   9   1      353.35      363.22     30.16 o
 -12  10   1      105.14      107.32     20.51 o
 -11  10   1       63.33       19.53     33.14 o
 -10  10   1       93.98       55.05     28.44 o
  -9  10   1      796.84      783.89     32.94 o
  -8  10   1       33.80        0.01     29.52 o
  -7  10   1        1.15       17.33     22.13 o
  -6  10   1       18.22        0.01     23.18 o
  -5  10   1       41.81       35.24     20.20 o
  -4  10   1       71.88       89.81     13.36 o
  -3  10   1      313.67      232.49     15.55 o
  -2  10   1      359.64      329.74     16.65 o
  -1  10   1      167.64      107.79     11.46 o
   0  10   1      734.95      760.26     15.74 o
   1  10   1      534.27      530.94     19.42 o
   2  10   1      245.84      208.17     16.66 o
   3  10   1     1066.42     1162.99     30.34 o
   4  10   1      534.82      613.55     22.98 o
   5  10   1     1167.15     1197.18     34.10 o
   6  10   1      223.36      257.51     18.93 o
   7  10   1       83.67       64.20     14.91 o
   8  10   1       34.88       40.38     24.99 o
   9  10   1       36.02       50.92     27.67 o
  10  10   1       42.22       32.67     30.71 o
  11  10   1        0.13        0.02     33.24 o
 -11  11   1       55.57       70.43     34.18 o
 -10  11   1       45.46        4.95     28.75 o
  -9  11   1      106.42       75.99     16.45 o
  -8  11   1      349.40      385.96     25.43 o
  -7  11   1      276.07      262.85     19.41 o
  -6  11   1      783.96      753.67     28.55 o
  -5  11   1      632.14      597.98     27.92 o
  -4  11   1        5.28        0.01     22.94 o
  -3  11   1      441.68      457.81     21.01 o
  -2  11   1      753.77      812.75     24.65 o
  -1  11   1      769.83      793.07     25.58 o
   0  11   1      794.88      820.42     25.23 o
   1  11   1       53.31       61.02     12.95 o
   2  11   1      496.37      402.70     20.05 o
   3  11   1      239.52      162.91     16.00 o
   4  11   1      669.06      664.58     26.40 o
   5  11   1     1073.89     1085.77     33.73 o
   6  11   1     1244.81     1231.42     36.12 o
   7  11   1      532.68      462.35     28.00 o
   8  11   1      328.98      268.10     25.13 o
   9  11   1      237.49      215.27     22.39 o
  10  11   1      118.87      133.97     21.22 o
  11  11   1       87.29       98.82     21.01 o
 -11  12   1        7.36       41.13     27.39 o
 -10  12   1       22.32        1.03     28.33 o
  -9  12   1      161.52      135.49     21.29 o
  -8  12   1      320.57      249.35     23.59 o
  -7  12   1        4.81       27.98     20.82 o
  -6  12   1       37.50       49.47     15.36 o
  -5  12   1        9.46       32.41     21.72 o
  -4  12   1        3.62        0.01     25.77 o
  -3  12   1      562.69      558.51     25.47 o
  -2  12   1      112.80       26.96     25.21 o
  -1  12   1      188.62      149.08     16.55 o
   0  12   1      607.34      683.09     25.25 o
   1  12   1      884.79      840.96     27.96 o
   2  12   1     1050.25      921.65     29.32 o
   3  12   1     1162.55     1147.19     33.40 o
   4  12   1     1338.70     1345.32     35.95 o
   5  12   1      394.31      368.83     22.68 o
   6  12   1      439.74      434.22     24.98 o
   7  12   1      113.66       49.36     33.97 o
   8  12   1       32.87        0.01     29.22 o
   9  12   1       39.34       45.78     28.07 o
  10  12   1        1.57        0.02     32.72 o
  11  12   1        1.84        0.02     32.20 o
 -11  13   1       26.51        2.32     37.03 o
 -10  13   1      163.31      130.02     20.42 o
  -9  13   1      156.60      145.67     20.84 o
  -8  13   1        7.48       19.85     25.73 o
  -7  13   1      382.29      329.66     23.54 o
  -6  13   1      989.50      966.77     37.03 o
  -5  13   1     1348.84     1210.40     37.55 o
  -4  13   1     1378.44     1252.57     37.30 o
  -3  13   1      614.97      707.90     31.07 o
  -2  13   1     2427.25     2111.69     44.30 o
  -1  13   1     2948.06     2775.69     50.19 o
   0  13   1     1064.47     1128.85     33.46 o
   1  13   1      192.42      208.02     17.87 o
   2  13   1        3.42        0.01     24.55 o
   3  13   1      293.07      228.15     18.26 o
   4  13   1      596.73      598.30     27.66 o
   5  13   1      811.55      791.58     32.58 o
   6  13   1      444.45      513.51     29.09 o
   7  13   1       11.83       24.01     24.79 o
   8  13   1        2.36       16.57     15.21 o
   9  13   1       12.38        3.13     32.37 o
  10  13   1        9.59       50.33     28.41 o
 -10  14   1       29.77       17.00     31.94 o
  -9  14   1        3.53        0.02     33.09 o
  -8  14   1       16.31        0.01     30.35 o
  -7  14   1       85.82       75.54     27.53 o
  -6  14   1      351.22      377.58     27.22 o
  -5  14   1       97.02       55.88     32.63 o
  -4  14   1      186.86      167.70     20.65 o
  -3  14   1      570.92      653.99     29.48 o
  -2  14   1     1089.07      953.49     32.10 o
  -1  14   1      903.39      745.39     29.56 o
   0  14   1      538.84      582.40     26.73 o
   1  14   1       47.41        0.01     29.09 o
   2  14   1        2.78       36.06     24.24 o
   3  14   1       27.98       15.51     25.51 o
   4  14   1       25.20        4.60     29.15 o
   5  14   1        6.46       16.03     25.47 o
   6  14   1        8.52       37.06     26.04 o
   7  14   1       41.58       66.82     17.52 o
   8  14   1        6.95        0.02     28.51 o
   9  14   1       44.42        0.01     42.49 o
  10  14   1        5.72       23.39     29.82 o
  -9  15   1      715.64      712.15     38.52 o
  -8  15   1      610.41      609.34     34.97 o
  -7  15   1      525.15      526.52     30.67 o
  -6  15   1      448.29      381.98     26.81 o
  -5  15   1      722.63      776.98     34.02 o
  -4  15   1      268.73      280.87     23.30 o
  -3  15   1      390.17      506.76     29.37 o
  -2  15   1     1606.27     1495.09     43.25 o
  -1  15   1      571.97      607.92     28.00 o
   0  15   1      326.63      389.21     24.46 o
   1  15   1     2143.58     2392.49     53.82 o
   2  15   1      537.05      590.59     30.08 o
   3  15   1       38.54       39.45     24.01 o
   4  15   1       10.66        0.01     30.49 o
   5  15   1        5.05        0.01     32.21 o
   6  15   1       46.13       57.16     29.04 o
   7  15   1        3.23       19.21     16.52 o
   8  15   1        3.37        0.01     35.88 o
   9  15   1       52.65        0.02     39.08 o
  -9  16   1       44.74        0.02     41.51 o
  -8  16   1       29.86        0.02     36.12 o
  -7  16   1       31.84       12.94     33.62 o
  -6  16   1        1.53       18.80     27.20 o
  -5  16   1       27.69       28.42     26.62 o
  -4  16   1       57.44       35.51     28.69 o
  -3  16   1      425.45      432.70     30.45 o
  -2  16   1      292.62      295.67     26.03 o
  -1  16   1      172.62      191.05     24.87 o
   0  16   1      200.24      156.35     23.31 o
   1  16   1      126.46       65.23     39.57 o
   2  16   1       11.62       70.94     16.92 o
   3  16   1       17.57       28.99     14.06 o
   4  16   1        2.49        0.01     28.67 o
   5  16   1        0.53        9.24     30.94 o
   6  16   1        5.48        4.62     19.60 o
   7  16   1       12.17       21.34     30.74 o
   8  16   1        0.21        0.02     30.63 o
  -8  17   1       74.27       27.22     35.37 o
  -7  17   1       75.59      106.36     25.49 o
  -6  17   1      238.96      275.67     26.14 o
  -5  17   1      263.48      289.02     27.36 o
  -4  17   1       83.56       88.77     23.71 o
  -3  17   1       85.88       49.28     32.42 o
  -2  17   1      205.72      141.46     24.93 o
  -1  17   1      340.14      293.87     26.07 o
   0  17   1      182.89      197.84     23.39 o
   1  17   1      173.84      176.98     36.52 o
   2  17   1      427.98      399.47     28.19 o
   3  17   1       54.68       34.01     33.21 o
   5  17   1      150.90      143.51     24.85 o
   6  17   1      200.43      132.25     39.91 o
   7  17   1      189.45      148.38     41.33 o
   8  17   1      236.48      200.10     28.26 o
  -7  18   1        8.35       51.10     30.82 o
  -6  18   1       56.15       68.87     37.32 o
  -5  18   1        0.30       22.03     30.21 o
  -4  18   1       14.90       12.52     30.78 o
  -3  18   1      141.49      139.41     19.60 o
  -2  18   1       70.45       67.90     35.21 o
  -1  18   1        0.16        0.01     35.21 o
   0  18   1      188.52      208.40     25.52 o
   1  18   1       51.19        1.95     36.58 o
   2  18   1       64.23       15.78     35.24 o
   3  18   1       39.10       30.52     29.48 o
   5  18   1       26.65       28.78     33.98 o
   6  18   1        1.23       23.54     33.46 o
   7  18   1       25.50        0.02     39.27 o
  -6  19   1       45.05       73.60     22.70 o
  -5  19   1       85.88       60.49     34.90 o
  -4  19   1       55.44       32.94     34.01 o
  -2  19   1      102.24       75.56     20.28 o
  -1  19   1      113.68       79.60     23.83 o
   0  19   1      100.15      105.05     24.19 o
   1  19   1        7.57        0.02     30.83 o
   2  19   1      107.02      128.00     27.00 o
   3  19   1       87.12       49.18     36.65 o
   4  19   1      117.01      181.82     24.76 o
   5  19   1      155.37      264.68     29.52 o
   6  19   1      191.79      243.77     28.26 o
  -4  20   1       69.69       48.29     42.44 o
  -2  20   1       67.72       78.48     34.09 o
  -1  20   1      217.20      221.35     26.34 o
   0  20   1       35.59       38.77     21.78 o
   1  20   1       17.24        0.01     39.06 o
   2  20   1      114.22      144.61     24.98 o
   3  20   1        4.41        0.02     36.44 o
   4  20   1       23.58       62.13     36.86 o
  -2  21   1       82.46        8.79     41.98 o
  -1  21   1      130.64      123.56     29.97 o
   0  21   1       36.67       40.62     38.23 o
   1  21   1      153.42      124.01     43.46 o
   2  21   1       72.64      137.26     24.85 o
 -13   0   2      352.27      387.32     30.13 o
 -12   0   2      365.48      448.99     28.00 o
 -11   0   2      519.90      528.18     27.40 o
 -10   0   2      774.42      811.74     28.70 o
  -9   0   2     2393.50     2214.24     43.32 o
  -8   0   2     4651.19     4514.33     57.25 o
  -7   0   2     4350.56     4119.70     51.22 o
  -6   0   2     5748.09     5833.47     57.15 o
  -5   0   2     5402.92     5519.67     49.32 o
  -4   0   2     1020.85     1134.16     20.30 o
  -3   0   2     7795.40     7646.45     44.26 o
  -2   0   2      879.15     1012.16     14.52 o
  -1   0   2    13332.29    12842.50    174.26 o
   0   0   2      658.87      597.59      7.08 o
   1   0   2    25045.81    27876.55    269.02 o
   2   0   2     4292.75     4616.60     31.80 o
   3   0   2     3399.11     3199.72     31.05 o
   4   0   2       56.28        0.00     12.86 o
   5   0   2     3604.95     4313.95     50.44 o
   6   0   2       46.73       57.31      9.91 o
   7   0   2      489.34      538.67     30.48 o
   8   0   2      256.48      262.17     17.46 o
   9   0   2      976.47      888.56     30.86 o
  10   0   2     1432.84     1239.95     40.56 o
  11   0   2     1140.62     1093.90     40.31 o
  12   0   2      863.34      772.72     36.13 o
  13   0   2      477.15      473.19     30.65 o
 -13   1   2        6.59        0.02     29.25 o
 -12   1   2      129.20      145.36     20.22 o
 -11   1   2      184.20      168.03     28.61 o
 -10   1   2      183.84      196.57     18.62 o
  -9   1   2      522.36      501.10     23.45 o
  -8   1   2      364.26      438.74     22.05 o
  -7   1   2      695.74      661.43     22.84 o
  -6   1   2     1685.96     2022.58     40.47 o
  -5   1   2       31.09       28.67     17.26 o
  -4   1   2      870.75     1186.74     21.24 o
  -3   1   2        5.77        0.24     11.20 o
  -2   1   2    27716.21    29063.37    187.20 o
  -1   1   2     1277.49     1376.50     15.12 o
   0   1   2     5952.64     5758.46     20.45 o
   1   1   2      964.23     1091.66     14.32 o
   2   1   2     8657.85     9027.81    162.96 o
   3   1   2     4570.26     4669.05     37.59 o
   4   1   2     2655.84     2434.75     29.83 o
   5   1   2     2209.63     2393.51     35.09 o
   6   1   2        5.26       11.59     16.03 o
   7   1   2        1.97        0.01     19.88 o
   8   1   2        8.09       17.53     20.71 o
   9   1   2       92.48       98.93     15.38 o
  10   1   2      419.26      440.05     27.67 o
  11   1   2       52.87       35.20     28.81 o
  12   1   2        6.51        0.02     30.41 o
  13   1   2        0.32        0.02     33.71 o
 -13   2   2      310.45      365.59     27.66 o
 -12   2   2      416.54      412.81     28.36 o
 -11   2   2      200.79      173.32     19.01 o
 -10   2   2      116.14      148.89     17.95 o
  -9   2   2     1158.03     1005.60     31.24 o
  -8   2   2     2233.39     2053.07     40.70 o
  -7   2   2     1324.22     1472.52     32.05 o
  -6   2   2     2248.19     2737.30     39.88 o
  -5   2   2     7117.24     9090.76     65.63 o
  -4   2   2     5354.28     5257.57     44.52 o
  -3   2   2    10619.23    10284.44     53.74 o
  -2   2   2      191.18      169.56      8.63 o
  -1   2   2    10732.03    11414.45     44.87 o
   0   2   2      107.10      130.70      4.95 o
   1   2   2      732.95      754.76     13.23 o
   2   2   2     1061.21     1100.87     16.75 o
   3   2   2       86.00       97.42      8.16 o
   4   2   2      471.07      515.04     19.38 o
   5   2   2      348.54      426.86     16.15 o
   6   2   2      543.50      587.64     23.25 o
   7   2   2     1476.85     1607.23     34.04 o
   8   2   2      255.61      299.52     19.71 o
   9   2   2       20.72       19.47     23.15 o
  10   2   2      335.18      348.02     23.08 o
  11   2   2      196.76      177.25     21.40 o
  12   2   2        1.10        3.08     25.86 o
  13   2   2       88.44       39.66     35.74 o
 -13   3   2       16.30       13.53     27.59 o
 -12   3   2       21.79       17.02     29.58 o
 -11   3   2      215.93      181.12     21.87 o
 -10   3   2        1.04       16.97     19.70 o
  -9   3   2       24.31        0.01     23.20 o
  -8   3   2      188.16      178.51     15.07 o
  -7   3   2     2289.65     2209.21     45.50 o
  -6   3   2      978.45      941.62     24.13 o
  -5   3   2      469.60      478.40     21.18 o
  -4   3   2     1340.02     1302.77     23.32 o
  -3   3   2      235.36      222.82     10.66 o
  -2   3   2    25071.76    27517.79    331.19 o
  -1   3   2    29098.72    24708.89    289.06 o
   0   3   2      738.78      820.14      9.63 o
   1   3   2     1206.30     1191.20     17.85 o
   2   3   2     1168.87     1265.36     19.71 o
   3   3   2     2247.50     2483.77     29.79 o
   4   3   2      532.20      611.57     17.44 o
   5   3   2      272.10      299.56     14.63 o
   6   3   2       10.16        6.25     16.95 o
   7   3   2      337.57      477.81     20.71 o
   8   3   2      102.29       78.60     13.41 o
   9   3   2      565.74      607.26     28.00 o
  10   3   2      580.04      529.49     27.91 o
  11   3   2       38.80       41.38     28.44 o
  12   3   2       22.40        1.04     27.89 o
  13   3   2        6.65        0.02     29.13 o
 -13   4   2       69.93       27.48     32.68 o
 -12   4   2       69.47       95.46     16.85 o
 -11   4   2       10.25        0.01     29.97 o
 -10   4   2      137.53      138.75     16.83 o
  -9   4   2      135.85      120.70     14.45 o
  -8   4   2       33.60       12.02     20.68 o
  -7   4   2      960.26     1008.70     27.31 o
  -6   4   2      782.01      743.46     22.26 o
  -5   4   2     8606.06     8816.22     72.95 o
  -4   4   2     9444.01     9797.48     69.46 o
  -3   4   2     5233.27     5130.92     42.08 o
  -2   4   2    10669.13    11279.27     58.06 o
   0   4   2    11789.01    12665.97     40.15 o
   1   4   2      300.38      250.52      9.68 o
   2   4   2      114.69       89.40      7.53 o
   3   4   2     5965.40     6419.08     50.92 o
   4   4   2      486.43      481.92     16.55 o
   5   4   2      900.50      912.23     22.23 o
   6   4   2     2181.56     2269.70     38.80 o
   7   4   2     2483.21     2514.50     43.94 o
   8   4   2       21.41        0.01     22.86 o
   9   4   2       49.59       67.47     14.10 o
  10   4   2       50.95       69.57     15.52 o
  11   4   2        3.27        0.01     30.02 o
  12   4   2        1.16       27.33     26.30 o
  13   4   2        1.33        0.02     32.00 o
 -13   5   2       15.30        0.02     32.65 o
 -12   5   2      105.75       71.21     34.39 o
 -11   5   2      314.73      357.01     33.77 o
 -10   5   2      622.01      521.91     27.86 o
  -9   5   2       31.39       25.34     24.50 o
  -8   5   2      594.77      619.44     25.05 o
  -7   5   2     1525.62     1446.21     43.24 o
  -6   5   2      125.17      118.04     20.53 o
  -5   5   2      815.99      827.92     22.65 o
  -4   5   2      100.57       57.81      8.73 o
  -3   5   2      172.10      192.30     10.65 o
  -2   5   2      834.95      964.74     19.48 o
  -1   5   2      549.71      483.38     13.07 o
   0   5   2     3402.95     3778.08     23.73 o
   1   5   2     5753.92     6008.02     45.18 o
   2   5   2       37.56       41.17      6.91 o
   3   5   2     3277.64     3215.20     38.27 o
   4   5   2     3223.66     3450.99     42.12 o
   5   5   2     1244.37     1423.74     29.85 o
   6   5   2       36.55       26.80     10.73 o
   7   5   2      442.60      527.76     22.20 o
   8   5   2     1771.40     1573.23     39.11 o
   9   5   2      301.70      263.12     20.34 o
  10   5   2      240.37      199.48     22.61 o
  11   5   2       16.10        0.01     30.30 o
  12   5   2       66.81       46.97     34.33 o
 -13   6   2       36.05        0.02     34.05 o
 -12   6   2        6.82       12.95     29.11 o
 -11   6   2       55.62       34.50     31.16 o
 -10   6   2     1111.16     1055.77     36.84 o
  -9   6   2      140.68      152.91     19.76 o
  -8   6   2      249.09      208.36     16.10 o
  -7   6   2        4.11       24.61     17.94 o
  -6   6   2      111.73      114.74     13.36 o
  -5   6   2       56.35       86.27     19.95 o
  -4   6   2      103.60      110.89     10.01 o
  -2   6   2       32.28       11.87     12.54 o
  -1   6   2      444.81      352.29     12.43 o
   0   6   2      644.39      460.17      9.69 o
   1   6   2     5423.12     4582.77     42.59 o
   2   6   2     9014.10     7983.09     59.40 o
   3   6   2     9203.59     9441.77     69.43 o
   4   6   2    10086.11    10348.87     75.48 o
   5   6   2     1556.57     1455.78     30.26 o
   6   6   2     1680.09     1823.93     37.29 o
   7   6   2      627.79      707.56     27.14 o
   8   6   2      251.05      222.10     18.18 o
   9   6   2      119.23       99.55     19.23 o
  10   6   2      817.53      803.47     35.35 o
  11   6   2      654.07      587.65     31.09 o
  12   6   2      162.77      173.51     23.24 o
 -13   7   2       76.87       23.63     36.31 o
 -12   7   2       71.95       99.24     20.97 o
 -11   7   2      102.50      106.17     32.58 o
 -10   7   2      436.50      443.33     24.27 o
  -9   7   2      442.29      440.87     23.67 o
  -8   7   2      173.31      178.41     17.30 o
  -7   7   2     1131.58     1156.16     31.79 o
  -6   7   2     1297.21     1327.91     31.51 o
  -5   7   2      127.55       94.20     20.39 o
  -4   7   2     1723.96     1759.97     32.30 o
  -3   7   2        0.29        9.15     14.17 o
  -2   7   2      379.28      288.61     12.58 o
  -1   7   2     1374.82     1343.37     23.80 o
   0   7   2        5.71        5.37      9.36 o
   1   7   2       59.49       74.39      8.50 o
   2   7   2        0.16        0.00     15.21 o
   3   7   2      662.62      653.29     19.22 o
   4   7   2      532.62      582.08     20.19 o
   5   7   2      606.55      616.55     22.50 o
   6   7   2        1.90        0.01     21.40 o
   7   7   2      284.76      250.07     18.58 o
   8   7   2        0.28       20.90     22.36 o
   9   7   2      491.02      516.50     30.96 o
  10   7   2      691.57      621.69     31.49 o
  11   7   2      291.59      262.93     25.77 o
  12   7   2        8.49        6.66     29.28 o
 -12   8   2      383.96      329.44     46.50 o
 -11   8   2      347.36      419.28     27.84 o
 -10   8   2      650.05      570.97     32.33 o
  -9   8   2     1446.38     1442.31     50.93 o
  -8   8   2      154.28      212.25     18.38 o
  -7   8   2       78.54       97.66     13.74 o
  -6   8   2      996.07     1031.87     29.41 o
  -5   8   2      748.30      652.13     22.49 o
  -4   8   2      288.68      213.14     14.11 o
  -3   8   2     3971.43     3405.98     43.03 o
  -2   8   2     1177.67     1005.78     23.68 o
  -1   8   2        5.83       17.01     13.13 o
   0   8   2      683.92      784.78     14.53 o
   1   8   2      226.55      252.09     14.05 o
   2   8   2       30.32       19.71     16.66 o
   3   8   2      808.05      866.64     23.61 o
   4   8   2      175.24      192.35     15.43 o
   5   8   2      577.54      633.04     23.09 o
   6   8   2      299.10      265.76     19.32 o
   7   8   2      221.00      247.58     21.56 o
   8   8   2      167.75      174.50     21.23 o
   9   8   2      200.61      193.91     23.01 o
  10   8   2      339.96      381.83     26.61 o
  11   8   2      240.24      239.44     24.77 o
  12   8   2       62.08       91.09     17.48 o
 -12   9   2       24.26        8.66     34.18 o
 -11   9   2        0.16        3.97     27.29 o
 -10   9   2       10.55       32.87     25.60 o
  -9   9   2      162.11      139.20     18.71 o
  -8   9   2      990.28     1041.38     34.49 o
  -7   9   2        0.70        0.01     22.49 o
  -6   9   2      338.06      351.47     20.99 o
  -5   9   2      188.44      223.44     17.70 o
  -4   9   2      114.16      135.34     13.94 o
  -3   9   2       13.98        0.01     18.42 o
  -2   9   2     1188.87     1164.41     27.10 o
  -1   9   2       58.18       17.77     15.08 o
   0   9   2      357.81      423.96     11.75 o
   1   9   2        1.02       10.50     16.34 o
   2   9   2      176.58      186.54     14.10 o
   3   9   2       42.76       62.78     11.13 o
   4   9   2      698.01      801.71     25.25 o
   5   9   2       29.46       18.10     20.98 o
   6   9   2       77.68      108.29     13.70 o
   7   9   2      231.43      203.07     19.39 o
   8   9   2      391.29      372.95     25.62 o
   9   9   2        2.45        0.01     29.11 o
  10   9   2        5.82       37.35     28.11 o
  11   9   2       13.78        0.02     29.78 o
 -12  10   2      305.33      431.79     41.49 o
 -11  10   2      419.40      525.57     31.74 o
 -10  10   2      868.19      858.32     34.26 o
  -9  10   2      229.16      230.25     19.98 o
  -8  10   2      125.80       66.27     33.64 o
  -7  10   2      725.62      741.91     27.96 o
  -6  10   2     1305.60     1392.96     37.00 o
  -5  10   2     1579.90     1536.93     36.94 o
  -4  10   2     1652.15     1530.88     35.81 o
  -3  10   2     1285.40     1100.83     29.34 o
  -2  10   2     3479.29     3333.17     47.92 o
  -1  10   2     1808.15     1877.28     34.55 o
   0  10   2        4.05        0.01     13.23 o
   1  10   2       14.20        0.01     20.38 o
   2  10   2      459.05      448.76     19.36 o
   3  10   2       48.18       54.49     12.71 o
   4  10   2       13.62        0.01     21.59 o
   5  10   2       21.64       16.90     22.71 o
   6  10   2      118.35      105.75     15.66 o
   7  10   2      173.75      181.10     20.99 o
   8  10   2      414.07      431.34     27.34 o
   9  10   2       43.66        9.38     31.38 o
  10  10   2       97.07       45.83     35.94 o
  11  10   2       53.15       18.82     31.83 o
 -11  11   2      137.86      170.44     23.41 o
 -10  11   2       97.26       83.20     34.23 o
  -9  11   2       18.40        0.01     31.79 o
  -8  11   2        0.78       13.63     24.03 o
  -7  11   2      705.03      615.21     28.80 o
  -6  11   2     1942.18     1946.57     45.30 o
  -5  11   2     1606.22     1610.99     39.21 o
  -4  11   2      743.68      828.63     28.63 o
  -3  11   2     1564.88     1699.46     37.88 o
  -2  11   2       99.62      102.64     13.98 o
  -1  11   2      424.52      337.01     18.44 o
   0  11   2      212.76      230.76     16.71 o
   1  11   2      255.75      238.51     17.30 o
   2  11   2      754.92      615.78     26.99 o
   3  11   2      159.37       99.11     16.79 o
   4  11   2      209.82      197.48     16.42 o
   5  11   2        3.34        0.01     23.99 o
   6  11   2        2.73       25.64     24.13 o
   7  11   2       74.17       77.78     15.86 o
   8  11   2      280.20      256.29     23.39 o
   9  11   2      591.11      592.94     33.50 o
  10  11   2      446.22      458.63     31.64 o
  11  11   2      264.78      267.98     25.77 o
 -11  12   2        4.67       40.10     30.01 o
 -10  12   2       31.27       31.07     30.55 o
  -9  12   2      711.38      724.11     34.24 o
  -8  12   2      145.68      149.54     18.25 o
  -7  12   2      123.39       65.78     34.24 o
  -6  12   2      376.81      368.81     24.88 o
  -5  12   2       81.65       93.85     18.80 o
  -4  12   2        1.57        0.01     26.78 o
  -3  12   2       29.92       39.29     26.99 o
  -2  12   2       12.26       39.92     12.62 o
  -1  12   2       55.64       78.97     14.03 o
   0  12   2     1558.78     1810.42     38.66 o
   1  12   2     3752.64     3436.56     55.65 o
   2  12   2     4580.85     4171.41     65.81 o
   3  12   2     2636.12     2717.10     50.16 o
   4  12   2      743.58      805.98     29.98 o
   5  12   2      961.38      946.30     33.14 o
   6  12   2      767.65      793.61     32.18 o
   7  12   2      391.73      397.38     27.35 o
   8  12   2       24.30        0.95     31.07 o
   9  12   2      302.70      314.54     27.44 o
  10  12   2      151.53      132.96     21.16 o
 -11  13   2       78.26       47.62     38.89 o
 -10  13   2       42.23       46.39     19.03 o
  -9  13   2      113.02      126.72     21.86 o
  -8  13   2        0.59        0.02     26.43 o
  -7  13   2        0.53       10.87     22.95 o
  -6  13   2        1.00        0.01     26.07 o
  -5  13   2        0.29       33.33     24.72 o
  -4  13   2        5.99        0.80     26.58 o
  -3  13   2       17.86       44.46     26.30 o
  -2  13   2        1.13       42.80     23.02 o
  -1  13   2        8.46        0.01     22.75 o
   0  13   2      119.90      107.66     30.22 o
   1  13   2       26.01        0.01     28.40 o
   2  13   2       96.38      115.41     18.03 o
   3  13   2      184.64      169.95     18.86 o
   4  13   2      347.33      346.66     22.82 o
   5  13   2      758.02      789.37     33.24 o
   6  13   2      346.94      401.86     26.03 o
   7  13   2        5.28        0.01     29.21 o
   8  13   2        2.22        0.01     33.46 o
   9  13   2        1.46        0.02     31.06 o
  10  13   2        3.06        0.02     38.29 o
 -10  14   2        3.25        1.13     30.46 o
  -9  14   2        1.84       11.74     31.13 o
  -8  14   2      195.51      136.15     25.40 o
  -7  14   2       28.30       28.90     28.42 o
  -6  14   2      223.88      231.54     21.32 o
  -5  14   2      260.21      252.27     23.01 o
  -4  14   2      206.84      209.32     18.42 o
  -3  14   2      474.92      461.31     26.74 o
  -2  14   2     1529.23     1381.03     38.77 o
  -1  14   2     2598.38     2348.37     51.18 o
   0  14   2      337.37      363.47     25.21 o
   1  14   2     1025.08     1115.72     35.77 o
   2  14   2     1329.44     1442.40     40.35 o
   3  14   2      479.22      498.74     25.80 o
   4  14   2     1495.18     1540.87     42.77 o
   5  14   2      999.29     1008.13     36.00 o
   6  14   2      852.43      845.60     37.31 o
   7  14   2      249.06      255.16     26.49 o
   8  14   2      134.77      185.06     21.57 o
   9  14   2      171.74      193.77     25.70 o
  -9  15   2       46.37       13.49     37.14 o
  -8  15   2        0.07        0.02     32.85 o
  -7  15   2       31.07        0.01     30.64 o
  -6  15   2       51.64       15.74     33.46 o
  -5  15   2       42.74        9.56     30.23 o
  -4  15   2       77.27       53.43     15.33 o
  -3  15   2      321.36      349.43     24.74 o
  -2  15   2      301.23      294.82     22.15 o
  -1  15   2      228.34      253.57     24.11 o
   0  15   2       20.24        0.01     31.70 o
   1  15   2      145.43      187.10     20.78 o
   2  15   2       45.47       53.37     25.89 o
   3  15   2       82.21       55.29     17.96 o
   4  15   2        0.18       17.20     26.92 o
   5  15   2       34.51        0.01     34.53 o
   6  15   2        7.48       25.58     29.77 o
   7  15   2        2.51        0.02     30.34 o
   8  15   2      103.72       55.14     22.76 o
   9  15   2       50.19       52.11     37.53 o
  -9  16   2       22.41       41.48     31.24 o
  -8  16   2        9.66       24.75     30.02 o
  -7  16   2      199.02      169.71     21.75 o
  -6  16   2      237.87      278.63     24.30 o
  -5  16   2      281.26      253.65     26.78 o
  -4  16   2      240.30      301.34     23.51 o
  -3  16   2      397.60      485.79     30.02 o
  -2  16   2     1898.86     1717.65     49.41 o
  -1  16   2     1284.53     1436.48     44.38 o
   0  16   2      219.08      230.21     21.58 o
   1  16   2       20.25        9.34     30.29 o
   2  16   2       22.02       11.19     28.44 o
   3  16   2       79.47       59.76     29.81 o
   4  16   2       24.12        1.85     32.05 o
   5  16   2      116.30      141.41     19.86 o
   6  16   2      304.72      339.70     26.78 o
   7  16   2       92.28       20.80     36.79 o
   8  16   2       54.19       60.60     19.43 o
  -8  17   2        3.70        0.02     33.11 o
  -7  17   2        0.08        1.15     30.27 o
  -6  17   2       64.46       44.33     20.53 o
  -5  17   2        7.82        0.02     30.20 o
  -4  17   2       23.05       42.95     27.80 o
  -3  17   2        2.96        0.01     32.28 o
  -2  17   2        4.08        4.78     28.78 o
  -1  17   2      179.98      195.88     25.55 o
   0  17   2        0.06        0.01     31.12 o
   1  17   2       26.13        0.01     31.59 o
   2  17   2       24.67       29.67     29.64 o
   3  17   2      123.04      103.82     35.17 o
   5  17   2      172.98      194.45     27.96 o
   6  17   2      164.46      254.82     24.83 o
   7  17   2        0.04       15.10     30.15 o
  -7  18   2      176.99      198.62     25.97 o
  -6  18   2      171.29      172.12     27.22 o
  -5  18   2      255.05      239.35     26.28 o
  -4  18   2        5.50        0.01     33.42 o
  -3  18   2        4.15        0.01     34.31 o
  -2  18   2       18.22       29.86     28.74 o
  -1  18   2       10.76        0.01     34.22 o
   0  18   2       29.93       14.69     31.50 o
   1  18   2      446.50      453.11     31.96 o
   2  18   2      208.37      177.80     22.98 o
   3  18   2       17.49        0.01     34.76 o
   5  18   2       17.88       15.36     32.07 o
   6  18   2        5.58        0.02     39.62 o
  -6  19   2        2.79       30.45     31.69 o
  -5  19   2        1.86       42.36     33.52 o
  -4  19   2        2.95        0.02     33.64 o
  -2  19   2      106.73       96.99     21.83 o
  -1  19   2      260.06      317.02     27.18 o
   0  19   2        3.90        1.06     34.16 o
   1  19   2        0.61       37.06     31.33 o
   2  19   2        3.76        0.01     35.02 o
   3  19   2       47.53        0.01     36.28 o
   5  19   2        0.95       45.67     32.90 o
  -4  20   2      156.55      173.90     29.85 o
  -2  20   2       33.48        0.02     36.89 o
  -1  20   2       53.77       54.07     36.51 o
   0  20   2       93.88       71.36     38.29 o
   1  20   2       72.38       56.76     34.99 o
   2  20   2      268.09      300.65     29.44 o
   3  20   2       59.73       58.03     18.16 o
   4  20   2        0.85        0.02     41.64 o
  -1  21   2        5.83        7.40     36.51 o
   0  21   2       27.55        6.07     40.50 o
   1  21   2        0.85       15.79     35.47 o
 -13   1   3      308.03      327.84     29.22 o
 -12   1   3      154.49      171.06     21.70 o
 -11   1   3       40.24       85.35     15.14 o
 -10   1   3      620.98      618.20     26.58 o
  -9   1   3     1223.09     1113.14     34.80 o
  -8   1   3     1236.32     1266.01     32.83 o
  -7   1   3     2218.55     2293.96     39.03 o
  -6   1   3     4468.70     5156.98     53.33 o
  -5   1   3     5407.47     6907.45     57.83 o
  -4   1   3     3296.44     4259.73     42.39 o
  -3   1   3    11904.82    12200.33     36.14 o
  -2   1   3      386.10      389.86     11.91 o
  -1   1   3     1333.59     1454.98     18.57 o
   0   1   3    13978.95    14392.85     54.38 o
   1   1   3     2084.83     2258.64     24.29 o
   2   1   3      513.45      412.91     12.48 o
   3   1   3      193.96      244.36     11.21 o
   4   1   3        4.92       26.32      7.56 o
   5   1   3      715.54      609.83     19.69 o
   6   1   3     1315.77     1359.51     30.62 o
   7   1   3     3144.80     3428.02     51.10 o
   8   1   3      650.60      682.72     27.35 o
   9   1   3       61.26       64.79     15.71 o
  10   1   3      389.94      314.80     23.42 o
  11   1   3       29.46       56.12     16.76 o
  12   1   3       26.63        2.13     30.32 o
 -13   2   3       47.62       24.02     30.15 o
 -12   2   3      194.04      206.40     23.93 o
 -11   2   3      247.68      255.98     20.44 o
 -10   2   3      525.15      605.65     26.97 o
  -9   2   3      226.71      297.22     19.62 o
  -8   2   3      411.71      395.29     19.69 o
  -7   2   3        4.53       19.62      9.77 o
  -6   2   3      214.44      266.73     15.66 o
  -5   2   3     1754.26     2081.52     32.31 o
  -4   2   3     4966.18     4823.13     43.94 o
  -3   2   3       23.27       28.90      6.49 o
  -2   2   3      529.39      532.76     13.27 o
  -1   2   3     5570.38     5104.25     35.35 o
   0   2   3     8069.37     7502.25     29.93 o
   1   2   3     5733.72     6881.70     42.69 o
   2   2   3       10.57       18.90     11.72 o
   3   2   3      930.11      926.35     18.80 o
   4   2   3     1219.63     1608.54     27.13 o
   5   2   3      330.22      387.44     21.09 o
   6   2   3       84.13       60.21     18.37 o
   7   2   3      239.78      206.80     17.22 o
   8   2   3       27.47       29.00     19.43 o
   9   2   3        3.03        0.01     23.95 o
  10   2   3       72.70       75.24     17.66 o
  11   2   3        2.60       14.52     24.01 o
  12   2   3       60.40       30.98     30.94 o
 -13   3   3       16.87       31.63     27.70 o
 -12   3   3        4.37       25.71     24.96 o
 -11   3   3       70.55       70.53     16.98 o
 -10   3   3      228.86      205.75     19.35 o
  -9   3   3      414.64      377.16     21.38 o
  -8   3   3     2074.79     1825.55     40.46 o
  -7   3   3     4107.28     4076.34     52.77 o
  -6   3   3     5017.04     5078.05     54.79 o
  -5   3   3      509.70      514.59     18.19 o
  -4   3   3     1977.97     1945.72     29.19 o
  -3   3   3     5099.70     6213.63     47.15 o
  -2   3   3    20352.21    22064.85     83.54 o
  -1   3   3     3040.23     2868.10     28.03 o
   0   3   3     2971.99     3077.72     20.54 o
   1   3   3     3348.22     3313.84     30.82 o
   2   3   3    13917.08    14002.90     66.72 o
   3   3   3    15846.67    16524.66     82.44 o
   4   3   3     6145.32     6683.55     55.58 o
   5   3   3      282.02      282.47     14.06 o
   6   3   3      799.02      896.08     25.50 o
   7   3   3      156.46      140.91     14.04 o
   8   3   3       19.35       25.20     21.42 o
   9   3   3       33.51        0.01     29.63 o
  10   3   3      260.44      248.59     23.36 o
  11   3   3      173.49      180.80     20.40 o
  12   3   3      247.04      233.30     25.67 o
 -13   4   3        6.94        0.02     33.20 o
 -12   4   3       78.26       81.63     20.42 o
 -11   4   3      130.63      126.94     18.88 o
 -10   4   3       55.20        8.74     25.87 o
  -9   4   3        7.76        0.72     22.50 o
  -8   4   3      105.92       90.78     13.45 o
  -7   4   3      347.14      335.69     19.07 o
  -6   4   3      999.36      838.89     24.08 o
  -5   4   3     5457.29     5157.63     52.67 o
  -4   4   3     3228.13     3192.28     38.35 o
  -2   4   3       70.98       89.20      8.75 o
  -1   4   3     4185.83     3542.63     32.85 o
   0   4   3     7632.63     7975.72     35.19 o
   1   4   3      483.72      483.20     13.83 o
   2   4   3     1915.94     1892.62     26.12 o
   3   4   3      379.05      458.85     14.64 o
   4   4   3      794.42      759.30     21.31 o
   5   4   3       13.39        8.42     15.93 o
   6   4   3      188.19      217.57     15.06 o
   7   4   3        3.13        8.06     21.33 o
   8   4   3       95.14      124.42     14.11 o
   9   4   3      179.46      160.75     18.75 o
  10   4   3      568.17      600.95     30.52 o
  11   4   3        4.40        0.02     27.48 o
  12   4   3       16.97        0.02     34.54 o
 -13   5   3      376.93      350.33     28.67 o
 -12   5   3      565.77      569.78     32.78 o
 -11   5   3      780.63      840.95     34.65 o
 -10   5   3      867.24      839.47     31.80 o
  -9   5   3      975.62      981.48     32.05 o
  -8   5   3        2.44        0.01     20.85 o
  -7   5   3        6.79        0.01     18.40 o
  -6   5   3       25.44       29.76     18.47 o
  -5   5   3      348.01      320.86     15.38 o
  -4   5   3      105.33       48.06      9.56 o
  -3   5   3     1389.59     1455.93     25.04 o
  -2   5   3     3703.19     3630.38     37.98 o
  -1   5   3     3612.97     3243.96     34.54 o
   0   5   3       53.38       52.07      5.46 o
   1   5   3     1459.03     1352.78     22.83 o
   2   5   3      809.75      730.04     17.81 o
   3   5   3     1826.32     1980.08     29.64 o
   4   5   3     1527.22     1720.24     31.35 o
   5   5   3      947.09      962.99     24.70 o
   6   5   3     1681.53     1745.88     35.78 o
   7   5   3     1661.80     1877.18     39.70 o
   8   5   3     1021.85      944.39     31.55 o
   9   5   3     1420.90     1463.47     41.93 o
  10   5   3     1181.11     1169.04     41.12 o
  11   5   3      540.24      558.66     30.56 o
  12   5   3      206.51      160.18     22.45 o
 -13   6   3        3.17        5.54     29.20 o
 -12   6   3       29.84       57.25     29.06 o
 -11   6   3       10.33        5.50     29.79 o
 -10   6   3       62.96        0.01     31.46 o
  -9   6   3      238.43      236.19     18.87 o
  -8   6   3      871.03      841.61     29.43 o
  -7   6   3        1.55       25.86     17.74 o
  -6   6   3        1.61        0.01     17.32 o
  -5   6   3        3.89       26.64     18.26 o
  -4   6   3      118.29      113.27     11.39 o
  -3   6   3       54.40       71.12      9.45 o
  -2   6   3     3021.85     3305.02     37.79 o
  -1   6   3       18.68       22.54      6.47 o
   0   6   3     1188.46     1331.48     16.71 o
   1   6   3     4298.73     4157.73     44.70 o
   2   6   3       23.48        0.00     14.98 o
   3   6   3     2192.83     2101.88     33.29 o
   4   6   3      386.37      394.21     18.37 o
   5   6   3       58.32       62.98     10.99 o
   6   6   3      350.60      307.12     17.57 o
   7   6   3      126.39      132.23     17.56 o
   8   6   3      279.78      224.16     18.99 o
   9   6   3      192.95      163.20     20.24 o
  10   6   3       15.36       43.04     23.23 o
  11   6   3       10.51       12.33     27.22 o
  12   6   3        2.23       20.27     28.00 o
 -13   7   3      177.18      160.45     24.70 o
 -12   7   3      374.82      500.84     31.68 o
 -11   7   3      557.56      655.36     31.88 o
 -10   7   3      708.92      639.96     31.49 o
  -9   7   3       71.53       63.34     15.44 o
  -8   7   3       45.09       40.77     25.95 o
  -7   7   3      163.14      177.10     16.26 o
  -6   7   3      323.66      365.30     18.86 o
  -5   7   3      767.56      817.60     25.33 o
  -4   7   3      383.68      439.86     17.84 o
  -3   7   3      238.06      221.23     13.88 o
  -2   7   3     4122.17     4103.45     45.58 o
  -1   7   3      467.71      521.39     16.83 o
   0   7   3      700.95      672.32     12.99 o
   1   7   3     1008.20      887.63     22.01 o
   2   7   3     1225.13     1192.31     26.77 o
   3   7   3      191.76      179.87     13.41 o
   4   7   3       83.47       75.33     11.31 o
   5   7   3      438.37      494.53     21.24 o
   6   7   3     3069.47     3120.59     49.68 o
   7   7   3      641.92      724.51     29.19 o
   8   7   3      282.48      347.68     22.54 o
   9   7   3      752.20      707.34     33.48 o
  10   7   3      277.67      244.20     21.63 o
  11   7   3       85.11        5.26     36.51 o
  12   7   3       10.38       47.21     26.29 o
 -12   8   3       18.53        0.02     33.82 o
 -11   8   3       14.30       17.46     27.92 o
 -10   8   3        2.61        0.01     25.14 o
  -9   8   3      127.19       96.68     14.77 o
  -8   8   3       50.86       66.30     13.96 o
  -7   8   3       83.59       81.63     15.12 o
  -6   8   3     2443.77     2630.10     47.06 o
  -5   8   3     3068.35     3055.51     47.98 o
  -4   8   3     1035.09      892.89     26.32 o
  -3   8   3     1186.34     1059.47     26.39 o
  -2   8   3      135.52      149.72     11.12 o
  -1   8   3      595.50      536.84     18.50 o
   0   8   3     2138.10     1966.11     22.37 o
   1   8   3     1250.24     1154.52     26.73 o
   2   8   3     4034.14     3515.76     47.91 o
   3   8   3       21.67        0.01     19.19 o
   4   8   3      544.25      571.91     22.42 o
   5   8   3       19.65       22.09     20.45 o
   6   8   3        0.51        5.79     21.54 o
   7   8   3      218.94      301.80     19.86 o
   8   8   3      158.47      184.79     19.84 o
   9   8   3       89.00      101.32     17.63 o
  10   8   3       92.20       51.89     19.39 o
  11   8   3        8.05        0.02     28.73 o
 -12   9   3       22.19        0.02     33.74 o
 -11   9   3       33.62        6.01     29.67 o
 -10   9   3       50.56       69.19     25.51 o
  -9   9   3       97.75       76.76     15.03 o
  -8   9   3      126.91      168.42     21.42 o
  -7   9   3     1187.19     1164.73     34.32 o
  -6   9   3     3632.30     3736.07     57.24 o
  -5   9   3     4413.49     4004.63     56.98 o
  -4   9   3     3720.39     3277.43     50.89 o
  -3   9   3     1305.60     1233.37     29.15 o
  -2   9   3     1070.35      886.69     23.69 o
  -1   9   3     2485.22     2320.80     36.20 o
   0   9   3     4289.89     4216.02     34.44 o
   1   9   3    10434.46     9522.88     80.23 o
   2   9   3     9909.37     8679.68     76.20 o
   3   9   3     3499.72     3451.08     51.12 o
   4   9   3     1689.92     1760.46     39.78 o
   5   9   3     1215.59     1185.21     35.20 o
   6   9   3       75.43       95.64     16.00 o
   7   9   3      564.30      542.75     26.59 o
   8   9   3      592.02      637.07     32.67 o
   9   9   3      103.38      134.88     20.43 o
  10   9   3        2.93        0.02     32.26 o
  11   9   3        0.73        0.02     33.12 o
 -12  10   3       21.08        5.64     32.79 o
 -11  10   3       11.90       19.73     29.35 o
 -10  10   3        1.73        0.02     27.49 o
  -9  10   3        9.69        0.01     27.37 o
  -8  10   3      822.01      941.48     35.73 o
  -7  10   3      992.04      941.37     32.78 o
  -6  10   3      450.63      425.17     23.61 o
  -5  10   3       64.50       66.98     14.88 o
  -4  10   3     1230.64     1483.75     39.61 o
  -3  10   3      473.55      464.33     21.56 o
  -2  10   3       90.97       99.67     12.18 o
  -1  10   3        8.07       37.31      9.10 o
   0  10   3     1093.60     1186.62     20.29 o
   1  10   3     5078.52     4901.41     59.78 o
   2  10   3     2852.29     2448.66     43.48 o
   3  10   3      670.74      598.41     23.73 o
   4  10   3       79.39       54.67     13.54 o
   5  10   3      136.02      133.71     16.29 o
   6  10   3      106.84      138.39     16.62 o
   7  10   3       47.69       32.33     31.41 o
   8  10   3      611.66      537.05     29.32 o
   9  10   3      158.31      104.64     21.84 o
  10  10   3       74.88       92.07     18.51 o
  11  10   3       21.97        0.02     33.69 o
 -11  11   3      123.10       61.44     35.37 o
 -10  11   3       84.61        3.00     31.04 o
  -9  11   3      327.31      314.07     22.36 o
  -8  11   3        1.70        9.53     25.25 o
  -7  11   3       27.30        4.10     27.71 o
  -6  11   3      574.56      582.10     26.70 o
  -5  11   3      320.50      272.47     20.83 o
  -4  11   3     1004.65     1061.35     33.83 o
  -3  11   3     2929.50     3059.08     52.03 o
  -2  11   3     1576.46     1287.17     33.53 o
  -1  11   3     1385.12     1280.99     32.34 o
   0  11   3      405.55      407.23     19.73 o
   1  11   3      835.98      726.10     26.44 o
   2  11   3     1053.51      855.22     29.05 o
   3  11   3      571.44      534.02     23.80 o
   4  11   3      576.64      561.16     26.55 o
   5  11   3      642.37      662.54     28.45 o
   6  11   3        7.94       39.15     24.05 o
   7  11   3       49.62       38.38     30.82 o
   8  11   3      111.32       69.32     35.72 o
   9  11   3      279.00      277.39     26.65 o
  10  11   3      180.32      126.70     24.39 o
 -11  12   3      185.26      124.54     44.19 o
 -10  12   3        1.19        6.27     29.31 o
  -9  12   3       65.65       39.05     32.68 o
  -8  12   3       22.31        0.01     30.04 o
  -7  12   3      569.35      537.43     29.80 o
  -6  12   3      187.18      154.44     21.12 o
  -5  12   3      110.60       86.54     30.28 o
  -4  12   3      941.93     1106.40     35.63 o
  -3  12   3     1181.62     1370.93     40.18 o
  -2  12   3        1.03       36.79     21.24 o
  -1  12   3       81.44      122.34     15.32 o
   0  12   3      182.78      179.14     18.08 o
   1  12   3     1645.23     1432.15     36.35 o
   2  12   3     1837.84     1446.70     37.29 o
   3  12   3       41.65       35.75     26.06 o
   4  12   3      150.58      134.67     19.51 o
   5  12   3      171.55      220.31     19.53 o
   6  12   3       16.97       46.51     27.88 o
   7  12   3      635.09      675.49     33.56 o
   8  12   3      172.76      155.40     20.71 o
   9  12   3        5.32        0.02     31.66 o
  10  12   3        0.09        0.02     33.57 o
 -11  13   3      399.92      454.88     33.57 o
 -10  13   3      531.50      476.09     30.21 o
  -9  13   3       45.53       15.39     33.48 o
  -8  13   3      168.63      142.38     20.14 o
  -7  13   3       65.54       56.90     18.19 o
  -6  13   3       19.54        0.01     27.96 o
  -5  13   3      258.23      199.25     22.53 o
  -4  13   3      256.77      230.84     21.85 o
  -3  13   3      279.08      328.52     25.33 o
  -2  13   3     1127.77     1089.70     32.75 o
  -1  13   3       18.52       36.67     23.33 o
   0  13   3      148.39       75.46     33.66 o
   1  13   3      114.28      128.13     17.76 o
   2  13   3       47.04       45.58     26.10 o
   3  13   3        1.96        0.01     26.79 o
   4  13   3       44.98       24.76     29.39 o
   5  13   3      288.70      331.22     25.91 o
   6  13   3      734.64      749.78     35.76 o
   7  13   3      873.43      930.70     38.33 o
   8  13   3     1124.10     1116.60     43.36 o
   9  13   3      657.65      786.75     41.01 o
  10  13   3      253.96      261.10     26.40 o
 -10  14   3       17.47        0.02     35.57 o
  -9  14   3       14.57        0.02     30.23 o
  -8  14   3        5.45       12.23     29.22 o
  -7  14   3      192.67      236.85     22.38 o
  -6  14   3      217.91      160.96     22.30 o
  -5  14   3       58.00       82.20     14.87 o
  -4  14   3       49.62       49.61     29.46 o
  -3  14   3       48.74       61.38     17.67 o
  -2  14   3       45.79       35.80     16.54 o
  -1  14   3      329.91      317.02     24.07 o
   0  14   3      453.00      487.01     24.83 o
   1  14   3      537.58      459.83     26.66 o
   2  14   3      556.45      640.57     28.75 o
   3  14   3      274.48      219.33     20.85 o
   4  14   3        1.54        0.01     29.84 o
   5  14   3        0.74        0.01     30.25 o
   6  14   3       35.73       39.85     32.28 o
   7  14   3       15.27       41.39     30.47 o
   8  14   3       99.04       96.19     20.50 o
   9  14   3       77.25      100.64     24.20 o
  -9  15   3      175.50      180.17     23.88 o
  -8  15   3      199.75      185.12     24.91 o
  -7  15   3      332.39      272.66     26.40 o
  -6  15   3      348.29      352.61     25.91 o
  -5  15   3       36.40       42.00     31.39 o
  -4  15   3      100.98       84.81     31.74 o
  -3  15   3        3.07        2.69     29.18 o
  -2  15   3        3.54       19.37     25.58 o
  -1  15   3       54.85       55.33     30.63 o
   0  15   3      223.10      217.19     20.57 o
   1  15   3      584.95      576.35     29.86 o
   2  15   3      182.36      220.68     22.05 o
   3  15   3       92.90       19.68     32.73 o
   4  15   3      112.11      133.05     21.44 o
   5  15   3      357.30      421.25     29.90 o
   6  15   3      199.41      226.40     23.50 o
   7  15   3      143.38      107.32     22.20 o
   8  15   3       36.86       34.70     24.06 o
  -9  16   3       62.43      104.75     21.74 o
  -8  16   3       49.71       37.56     18.41 o
  -7  16   3        2.06        2.20     29.51 o
  -6  16   3        3.66        5.32     28.67 o
  -5  16   3       16.78        0.01     30.29 o
  -4  16   3        4.64        0.01     30.86 o
  -3  16   3        5.98        0.01     32.43 o
  -2  16   3        6.54        0.91     27.28 o
  -1  16   3        1.91        0.01     28.70 o
   0  16   3      195.20      233.78     23.54 o
   1  16   3        0.29        0.01     29.31 o
   2  16   3      129.08      150.75     19.67 o
   3  16   3       12.74        0.01     29.04 o
   4  16   3        7.77        0.01     34.33 o
   5  16   3       58.63       15.90     34.23 o
   6  16   3      168.37      160.84     25.61 o
   7  16   3       50.50       23.89     35.63 o
   8  16   3        7.89        1.21     35.17 o
  -8  17   3       88.12       28.92     37.21 o
  -7  17   3      257.16      254.22     26.30 o
  -6  17   3      338.69      349.76     27.98 o
  -5  17   3      229.15      229.29     24.75 o
  -4  17   3      129.95       60.36     35.99 o
  -3  17   3      169.54      177.14     21.87 o
  -2  17   3      202.86      199.09     23.15 o
  -1  17   3      121.16      121.80     18.32 o
   0  17   3       52.34       95.58     21.91 o
   1  17   3      352.97      411.89     28.32 o
   2  17   3       99.70       88.10     33.26 o
   3  17   3        3.03        0.01     32.75 o
   5  17   3       34.81       10.61     32.51 o
   6  17   3       90.55       65.25     37.95 o
   7  17   3       14.52        0.02     32.83 o
  -7  18   3        1.49       22.18     30.63 o
  -6  18   3        1.14        0.02     30.82 o
  -5  18   3       18.96       34.43     18.43 o
  -4  18   3       23.66        0.01     36.13 o
  -3  18   3        0.12       12.35     30.97 o
  -2  18   3        2.30       21.08     27.48 o
  -1  18   3       53.34        7.15     36.37 o
   0  18   3       83.64       57.33     34.80 o
   1  18   3       46.54       28.20     33.53 o
   2  18   3        0.74        0.01     33.88 o
   3  18   3       36.60       36.97     29.03 o
   5  18   3        4.47        0.02     35.37 o
   6  18   3       43.85        3.59     37.16 o
  -6  19   3      156.49      149.62     30.11 o
  -5  19   3      133.75      122.11     26.03 o
  -4  19   3      202.83      294.85     29.93 o
  -2  19   3      343.93      368.79     29.40 o
  -1  19   3      139.53      133.42     26.25 o
   0  19   3       52.03       55.03     36.28 o
   1  19   3       50.20        0.01     37.73 o
   2  19   3       70.53       59.92     36.22 o
   3  19   3        4.10        4.52     29.78 o
   5  19   3      120.17       66.21     44.64 o
  -4  20   3       14.38        0.02     37.10 o
  -2  20   3        2.97        0.02     32.42 o
  -1  20   3        3.62        0.02     37.32 o
   0  20   3        4.31        0.02     34.82 o
   1  20   3       44.41        0.02     37.64 o
   2  20   3       27.89       37.29     31.96 o
   3  20   3        0.04        0.02     30.69 o
 -13   0   4       63.24       51.40     32.31 o
 -12   0   4      168.80      241.81     23.36 o
 -11   0   4       29.06        6.91     27.29 o
 -10   0   4       26.11        4.69     24.65 o
  -9   0   4      321.09      266.98     17.79 o
  -8   0   4      166.64      186.74     15.54 o
  -7   0   4     1194.32     1278.84     31.15 o
  -6   0   4      767.05      749.97     21.96 o
  -5   0   4       12.74       39.39      9.39 o
  -4   0   4     1503.87     1721.85     27.82 o
  -3   0   4      708.05      609.20     15.94 o
  -2   0   4       52.93       69.24      8.55 o
  -1   0   4    11610.72    11815.60     59.88 o
   0   0   4     1643.02     1848.14     17.03 o
   1   0   4      263.15      294.55     11.25 o
   2   0   4     6495.86     6321.46     48.47 o
   3   0   4     7400.11     7502.84     56.63 o
   4   0   4      469.66      347.15     20.43 o
   5   0   4     2925.85     3002.92     41.83 o
   6   0   4     1954.42     1994.83     37.43 o
   7   0   4     1259.80     1148.31     32.72 o
   8   0   4      860.38      775.59     28.81 o
   9   0   4      746.76      734.81     33.20 o
  10   0   4      203.65      236.74     24.80 o
  11   0   4      207.17      208.02     24.98 o
  12   0   4      314.02      327.73     30.08 o
 -13   1   4        5.55        0.02     28.10 o
 -12   1   4      157.70      184.05     22.42 o
 -11   1   4       48.77       17.30     27.48 o
 -10   1   4       50.80       69.83     14.85 o
  -9   1   4      269.19      215.33     17.78 o
  -8   1   4      887.70      868.07     27.11 o
  -7   1   4       66.06       58.07     10.37 o
  -6   1   4       80.51      128.12     12.34 o
  -4   1   4      124.38      120.32     10.09 o
  -3   1   4      142.76      189.07     10.09 o
  -2   1   4     1195.71     1211.65     20.45 o
  -1   1   4      189.38      198.72     10.21 o
   0   1   4       63.71       64.73      5.26 o
   1   1   4        2.91        6.36     11.60 o
   2   1   4       45.49        4.37     14.03 o
   3   1   4     1159.64     1341.18     23.91 o
   4   1   4       22.24       25.98      7.76 o
   5   1   4     1108.06     1028.90     25.95 o
   6   1   4      464.99      429.54     19.39 o
   7   1   4      788.21      762.63     27.37 o
   8   1   4      220.48      245.14     19.64 o
   9   1   4        4.76        0.01     26.19 o
  10   1   4      265.48      248.66     20.95 o
  11   1   4        8.66        0.02     31.16 o
  12   1   4      149.38      130.40     22.88 o
 -13   2   4      139.06      149.29     19.49 o
 -12   2   4      141.87      152.68     21.77 o
 -11   2   4       87.93       96.48     20.09 o
 -10   2   4      455.82      448.12     23.85 o
  -9   2   4      249.78      262.50     20.09 o
  -8   2   4        3.66        0.01     21.11 o
  -7   2   4        6.37        0.01     19.75 o
  -6   2   4       23.95       44.68      9.90 o
  -5   2   4      783.02      944.50     23.52 o
  -4   2   4      165.90      194.71     11.72 o
  -3   2   4      391.79      419.48     14.34 o
  -2   2   4     2655.93     2788.51     31.23 o
  -1   2   4     8281.64     7833.65     50.09 o
   0   2   4     3392.25     3288.47     22.83 o
   1   2   4     9640.69    10592.30     60.72 o
   2   2   4     1306.40     1343.04     22.48 o
   3   2   4     1216.48     1162.71     23.99 o
   4   2   4     3276.10     3201.69     40.93 o
   5   2   4     1857.11     1954.30     41.05 o
   6   2   4     2035.25     2046.76     38.23 o
   7   2   4     2620.31     2624.59     48.16 o
   8   2   4     1637.53     1477.41     39.44 o
   9   2   4      456.98      413.20     23.73 o
  10   2   4      590.52      529.67     29.85 o
  11   2   4      145.14       69.03     35.72 o
  12   2   4        3.16       51.35     26.32 o
 -13   3   4       48.62       42.77     29.48 o
 -12   3   4       16.25        0.01     32.34 o
 -11   3   4      161.67      243.48     21.15 o
 -10   3   4      106.25       47.08     26.57 o
  -9   3   4       96.02       35.29     27.79 o
  -8   3   4      139.42      129.86     13.65 o
  -7   3   4       89.78      109.59     14.10 o
  -6   3   4      436.08      444.03     19.72 o
  -5   3   4      162.99      213.93     13.17 o
  -4   3   4     1149.41     1354.02     25.95 o
  -3   3   4        0.58        0.00     15.57 o
  -2   3   4        2.92        0.00     13.27 o
  -1   3   4     6176.05     5637.52     43.49 o
   0   3   4     5730.94     5921.58     31.68 o
   1   3   4     4428.30     4495.76     29.58 o
   2   3   4      897.42      893.15     19.80 o
   3   3   4     4935.09     5449.35     50.26 o
   4   3   4        6.40        0.01     16.40 o
   5   3   4        2.48       22.97     15.60 o
   6   3   4      117.54       84.91     13.75 o
   7   3   4       66.03       81.46     14.50 o
   8   3   4        3.63        0.01     25.73 o
   9   3   4      101.48       75.44     16.05 o
  10   3   4      176.03      189.36     22.13 o
  11   3   4      169.61      154.44     20.63 o
  12   3   4       54.20       50.69     31.76 o
 -13   4   4      201.24      244.28     26.18 o
 -12   4   4      177.07      205.31     21.34 o
 -11   4   4      261.45      313.41     24.24 o
 -10   4   4      578.46      571.96     26.65 o
  -9   4   4     1271.84     1229.89     36.29 o
  -8   4   4     1706.64     1558.38     37.66 o
  -7   4   4     1137.24     1076.39     28.87 o
  -6   4   4     1853.10     1792.81     35.25 o
  -5   4   4       37.06       55.42      9.10 o
  -4   4   4     1232.05     1070.54     24.62 o
  -3   4   4     3033.77     2853.92     35.43 o
  -2   4   4     4467.93     4338.28     28.62 o
  -1   4   4     2354.97     2068.29     28.32 o
   0   4   4    21155.46    21454.01     64.33 o
   1   4   4     4048.79     3849.59     39.31 o
   2   4   4      266.36      266.65     12.18 o
   3   4   4      577.13      640.64     18.46 o
   4   4   4      168.64      163.85     12.54 o
   5   4   4     1035.98     1062.81     29.01 o
   6   4   4     2638.59     2750.98     45.86 o
   7   4   4      362.80      442.71     23.50 o
   8   4   4       62.48        0.01     28.41 o
   9   4   4      198.03      244.27     20.69 o
  10   4   4      177.19      189.25     21.42 o
  11   4   4       16.63        0.02     28.83 o
  12   4   4       62.90       67.19     31.16 o
 -13   5   4       64.79       93.31     19.29 o
 -12   5   4       39.34       31.02     31.97 o
 -11   5   4        8.50       26.42     24.93 o
 -10   5   4        0.01       44.83     19.19 o
  -9   5   4        0.30       12.06     21.67 o
  -8   5   4      461.29      371.52     20.64 o
  -7   5   4      165.54      155.92     15.20 o
  -6   5   4       45.60       33.05     20.45 o
  -5   5   4       50.40       67.05     17.64 o
  -4   5   4      532.70      436.03     18.07 o
  -3   5   4      102.08       90.72     10.04 o
  -2   5   4     2243.60     2529.80     33.38 o
  -1   5   4     3113.86     2671.35     33.06 o
   0   5   4     5786.64     6153.37     34.98 o
   1   5   4      761.39      774.87     19.43 o
   2   5   4     5542.63     5996.06     52.16 o
   3   5   4       19.30       56.56      8.69 o
   4   5   4      109.94      128.06     11.80 o
   5   5   4      597.72      574.69     21.82 o
   6   5   4      100.47       88.84     13.72 o
   7   5   4      413.82      439.07     23.30 o
   8   5   4      252.82      256.79     20.16 o
   9   5   4        0.14        0.01     23.40 o
  10   5   4        0.61        0.02     27.23 o
  11   5   4      100.45       89.12     18.82 o
  12   5   4       31.28       24.28     32.11 o
 -13   6   4       90.52       56.17     36.75 o
 -12   6   4       68.27       28.60     30.61 o
 -11   6   4      334.27      311.75     25.65 o
 -10   6   4      321.89      269.96     22.44 o
  -9   6   4      328.74      253.61     20.74 o
  -8   6   4     3154.38     2748.46     51.08 o
  -7   6   4     4253.52     4042.27     57.71 o
  -6   6   4     4482.79     4310.42     56.27 o
  -5   6   4     3611.28     3672.19     49.67 o
  -4   6   4     2517.61     2247.33     38.47 o
  -3   6   4     2464.19     3011.95     39.51 o
  -2   6   4        4.98        0.00     14.59 o
  -1   6   4      492.56      475.64     16.42 o
   0   6   4      387.51      426.07     10.91 o
   1   6   4      187.03      187.53     12.37 o
   2   6   4      345.78      309.24     14.25 o
   3   6   4      125.88       99.40     10.50 o
   4   6   4     1759.45     1811.51     34.28 o
   5   6   4      204.22      240.31     16.18 o
   6   6   4       69.77       53.29     22.73 o
   7   6   4       37.34       38.58     27.05 o
   8   6   4      232.57      242.91     20.94 o
   9   6   4       29.30        0.01     29.59 o
  10   6   4       76.25       71.14     17.55 o
  11   6   4      178.55      186.61     22.79 o
 -13   7   4      111.60      131.43     25.16 o
 -12   7   4      102.33      112.23     20.53 o
 -11   7   4       23.60        0.01     31.91 o
 -10   7   4       43.31        0.01     28.63 o
  -9   7   4      301.04      256.46     18.82 o
  -8   7   4        2.19        0.01     26.56 o
  -7   7   4      495.72      479.81     23.23 o
  -6   7   4      674.91      702.30     25.77 o
  -5   7   4       94.58       86.73     12.69 o
  -4   7   4       18.51        0.01     18.00 o
  -3   7   4      641.71      678.46     20.86 o
  -2   7   4      653.48      631.81     19.93 o
  -1   7   4     1910.96     2047.95     32.78 o
   0   7   4     1962.43     2064.93     22.84 o
   1   7   4       97.32       52.51     10.98 o
   2   7   4     2460.16     2083.34     34.87 o
   3   7   4       10.44       14.25     16.81 o
   4   7   4      223.77      237.51     16.00 o
   5   7   4      346.49      332.58     19.54 o
   6   7   4     1211.86     1294.07     37.09 o
   7   7   4     1816.39     1678.75     43.53 o
   8   7   4      279.87      303.58     22.94 o
   9   7   4      191.23      186.11     21.50 o
  10   7   4      200.30      208.07     22.89 o
  11   7   4       19.96        0.02     32.19 o
 -12   8   4       69.32      116.76     17.73 o
 -11   8   4      184.88      213.41     22.78 o
 -10   8   4       21.45       37.21     24.54 o
  -9   8   4       12.41       10.02     23.51 o
  -8   8   4     1392.66     1526.97     41.17 o
  -7   8   4       13.38        0.01     26.25 o
  -6   8   4       33.83       29.77     11.79 o
  -5   8   4       61.80       37.46     23.06 o
  -4   8   4      865.18      815.18     25.54 o
  -3   8   4     3490.71     3523.42     48.62 o
  -2   8   4     1154.16     1212.86     27.73 o
  -1   8   4     1739.25     1406.59     29.63 o
   0   8   4     1368.45     1536.11     20.92 o
   1   8   4     1440.42     1400.88     29.89 o
   2   8   4      997.20      925.49     25.25 o
   3   8   4     4658.61     4911.90     58.86 o
   4   8   4     2280.88     2242.32     42.65 o
   5   8   4      364.34      350.79     20.62 o
   6   8   4        3.24        0.01     25.57 o
   7   8   4      595.05      572.92     28.90 o
   8   8   4      322.93      324.35     26.51 o
   9   8   4     1121.16     1054.20     39.94 o
  10   8   4      525.52      485.73     31.09 o
  11   8   4       51.34       84.48     29.26 o
 -12   9   4       28.37        0.02     38.74 o
 -11   9   4       73.19       95.25     21.16 o
 -10   9   4       55.71       54.58     27.24 o
  -9   9   4        0.45        0.01     26.26 o
  -8   9   4       40.69        9.67     30.05 o
  -7   9   4     1009.45      982.34     32.94 o
  -6   9   4      149.28      143.51     18.01 o
  -5   9   4        3.57       32.46     12.92 o
  -4   9   4      895.19     1134.19     32.43 o
  -3   9   4      238.99      249.84     17.01 o
  -2   9   4       17.41        3.22     19.13 o
  -1   9   4      653.17      745.04     24.19 o
   0   9   4      777.42      914.27     17.89 o
   1   9   4      325.74      331.49     18.38 o
   2   9   4       16.95       11.92     20.07 o
   3   9   4      781.61      832.32     26.71 o
   4   9   4      104.98      109.29     15.74 o
   5   9   4      272.58      285.30     20.13 o
   6   9   4        5.65        0.01     23.75 o
   7   9   4        4.42       20.34     25.92 o
   8   9   4      155.63      131.02     21.38 o
   9   9   4       36.24       22.71     32.34 o
  10   9   4        8.79       19.23     27.82 o
  11   9   4       45.79        6.96     30.58 o
 -12  10   4       54.58       64.04     36.45 o
 -11  10   4      166.21      162.95     21.59 o
 -10  10   4      107.17       84.59     18.48 o
  -9  10   4      208.24      203.07     22.07 o
  -8  10   4       17.72        0.01     29.42 o
  -7  10   4       54.37       85.13     18.16 o
  -6  10   4      107.38       46.56     30.80 o
  -5  10   4      273.46      210.20     19.38 o
  -4  10   4      394.06      510.38     25.16 o
  -3  10   4     1962.05     1732.85     39.39 o
  -2  10   4     2998.44     2962.34     47.52 o
  -1  10   4     2193.34     1915.49     38.20 o
   0  10   4     2574.98     2379.56     29.21 o
   1  10   4     2822.59     2586.22     45.00 o
   2  10   4     4322.78     3653.67     52.89 o
   3  10   4      862.26      861.31     29.04 o
   4  10   4     1312.26     1419.25     36.38 o
   5  10   4      794.22      847.16     31.88 o
   6  10   4      485.39      533.87     28.45 o
   7  10   4      242.57      302.72     24.28 o
   8  10   4     1108.90     1064.60     40.87 o
   9  10   4      408.74      376.90     28.59 o
  10  10   4      220.55      236.61     23.47 o
 -11  11   4        2.76        0.02     32.16 o
 -10  11   4        5.29        0.02     29.40 o
  -9  11   4      133.07       70.43     33.97 o
  -8  11   4      847.12      779.79     35.17 o
  -7  11   4      102.21       62.63     17.42 o
  -6  11   4      633.18      601.35     28.49 o
  -5  11   4      201.64      217.49     19.32 o
  -4  11   4      500.46      573.12     27.81 o
  -3  11   4     2070.83     2311.82     45.23 o
  -2  11   4     2281.41     2311.72     45.09 o
  -1  11   4     1591.08     1438.86     35.45 o
   0  11   4     2341.53     1974.09     41.52 o
   1  11   4     2077.09     1912.37     40.79 o
   2  11   4      858.27      725.24     27.06 o
   3  11   4      640.55      585.10     26.33 o
   4  11   4      108.57       91.65     16.03 o
   5  11   4      371.40      422.12     24.62 o
   6  11   4      863.18      938.84     35.24 o
   7  11   4      241.21      248.99     22.91 o
   8  11   4      182.86      174.96     23.07 o
   9  11   4      155.97      166.20     21.33 o
  10  11   4       17.13       26.33     29.26 o
 -11  12   4       76.54       44.43     34.91 o
 -10  12   4      377.44      336.86     27.14 o
  -9  12   4      725.70      585.63     31.98 o
  -8  12   4      699.26      673.16     31.52 o
  -7  12   4     1886.76     1737.33     47.09 o
  -6  12   4     2648.75     2690.25     57.46 o
  -5  12   4     1208.90     1103.69     38.36 o
  -4  12   4      572.52      646.31     30.30 o
  -3  12   4      365.15      435.56     24.27 o
  -2  12   4       83.98       55.39     14.99 o
  -1  12   4       11.46        0.01     25.03 o
   0  12   4      283.84      253.47     21.16 o
   1  12   4      330.23      294.74     20.12 o
   2  12   4       10.50       21.81     23.92 o
   3  12   4       35.45        0.01     27.23 o
   4  12   4      131.62      168.15     19.06 o
   5  12   4      775.33      750.32     35.01 o
   6  12   4       94.45      125.81     19.67 o
   7  12   4        1.42        0.01     32.71 o
   8  12   4        0.82        0.01     34.39 o
   9  12   4        1.07        0.02     35.36 o
  10  12   4        2.49        0.02     31.36 o
 -10  13   4        6.36        0.02     31.18 o
  -9  13   4       51.34       26.19     33.37 o
  -8  13   4        0.04        0.98     30.57 o
  -7  13   4        4.54        5.65     29.71 o
  -6  13   4       23.92        0.01     31.99 o
  -5  13   4       26.74       28.34     26.15 o
  -4  13   4      227.42      251.04     23.46 o
  -3  13   4     1155.93     1316.40     40.87 o
  -2  13   4      139.20      115.02     18.65 o
  -1  13   4      140.42      162.87     15.94 o
   0  13   4        1.36       41.30     22.39 o
   1  13   4      833.56      778.58     30.84 o
   2  13   4        0.74        0.01     28.31 o
   3  13   4        7.55        0.01     24.57 o
   4  13   4       39.28       31.81     28.71 o
   5  13   4      183.66      158.20     22.39 o
   6  13   4      197.82      217.27     21.61 o
   7  13   4       36.45        0.01     35.50 o
   8  13   4       43.33       44.43     31.61 o
   9  13   4        6.68        1.17     34.31 o
 -10  14   4      228.61      184.68     25.69 o
  -9  14   4      378.74      299.28     30.11 o
  -8  14   4      637.09      648.72     35.23 o
  -7  14   4      739.27      709.06     33.90 o
  -6  14   4      455.08      467.51     28.21 o
  -5  14   4      627.75      543.41     31.72 o
  -4  14   4      348.53      421.79     26.29 o
  -3  14   4      746.17      933.82     35.24 o
  -2  14   4      458.40      509.02     26.25 o
  -1  14   4      117.40      145.79     16.55 o
   0  14   4       13.10        0.01     28.43 o
   1  14   4      591.70      509.75     26.40 o
   2  14   4        1.55        0.01     28.89 o
   3  14   4      182.67      187.26     20.19 o
   4  14   4       17.02        0.01     30.04 o
   5  14   4       28.19        1.83     31.31 o
   6  14   4       69.79      101.78     22.06 o
   7  14   4       17.58       30.81     32.38 o
   8  14   4       49.27       49.06     34.48 o
  -9  15   4        8.27        0.02     30.84 o
  -8  15   4        5.06       16.17     14.10 o
  -7  15   4        1.05        0.02     26.44 o
  -6  15   4       65.51       57.09     18.67 o
  -5  15   4       19.19        8.08     32.36 o
  -4  15   4        0.09       14.79     26.18 o
  -3  15   4       36.29       44.79     27.81 o
  -2  15   4       63.22       28.89     28.81 o
  -1  15   4      151.97      131.05     19.49 o
   0  15   4       46.77       43.04     16.75 o
   1  15   4       28.35       37.74     26.58 o
   2  15   4      270.11      254.69     22.39 o
   3  15   4        2.68        0.01     24.53 o
   4  15   4        0.64        0.01     30.19 o
   5  15   4       98.51      119.04     22.46 o
   6  15   4      299.84      305.38     27.64 o
   7  15   4       60.24       88.66     22.04 o
   8  15   4       64.16       32.46     37.77 o
  -8  16   4       83.16       19.70     37.32 o
  -7  16   4       55.45       52.57     32.16 o
  -6  16   4        2.54       43.67     28.26 o
  -5  16   4        2.37        0.01     29.75 o
  -4  16   4       16.56       35.91     28.42 o
  -3  16   4      303.82      463.23     30.56 o
  -2  16   4      624.00      646.68     32.60 o
  -1  16   4       47.35       43.94     16.65 o
   0  16   4      349.23      356.06     28.25 o
   1  16   4      418.04      478.86     29.04 o
   2  16   4      249.89      242.13     25.11 o
   3  16   4        1.71        0.01     29.15 o
   4  16   4       14.88        0.01     31.27 o
   5  16   4      157.68      203.69     25.10 o
   6  16   4      206.21      152.17     26.25 o
   7  16   4       28.67        3.57     33.96 o
  -8  17   4        6.30        0.02     32.59 o
  -7  17   4       68.27      108.46     22.15 o
  -6  17   4       68.52       63.76     20.81 o
  -5  17   4       87.34      110.41     21.09 o
  -4  17   4        8.92        0.01     33.20 o
  -3  17   4      346.68      345.88     27.33 o
  -2  17   4       49.02       34.47     30.99 o
  -1  17   4       17.41       10.83     27.70 o
   0  17   4       54.44       14.45     33.16 o
   1  17   4      270.09      288.27     24.16 o
   2  17   4      102.30       62.50     33.03 o
   3  17   4        2.57       45.82     28.16 o
   5  17   4       20.09        0.01     38.61 o
   6  17   4        9.81        0.02     38.73 o
  -6  18   4      210.29      244.09     29.72 o
  -5  18   4      138.44      165.81     23.22 o
  -4  18   4        8.11        0.02     34.20 o
  -3  18   4        2.66        0.02     32.31 o
  -2  18   4       17.25        0.02     30.82 o
  -1  18   4       18.15        1.06     30.09 o
   0  18   4       16.00       22.75     28.17 o
   1  18   4      192.33      206.60     28.13 o
   2  18   4      145.33      187.34     23.71 o
   3  18   4      113.11      150.55     23.29 o
   5  18   4      393.11      527.88     37.01 o
  -5  19   4       41.20        5.18     39.52 o
  -4  19   4       45.16       42.53     36.06 o
  -2  19   4        0.04        0.02     32.38 o
  -1  19   4       79.85       23.80     35.49 o
   0  19   4       23.66        0.02     31.98 o
   1  19   4        2.83        0.02     33.31 o
   2  19   4       33.75       11.17     33.69 o
   3  19   4       11.86        0.02     37.99 o
  -2  20   4       62.96       59.85     36.53 o
  -1  20   4      101.86      153.45     22.17 o
   0  20   4       45.67       65.86     20.98 o
   1  20   4       53.84       52.05     37.48 o
   2  20   4       98.60      120.25     26.16 o
 -13   1   5      286.24      306.25     27.22 o
 -12   1   5      626.44      661.39     34.14 o
 -11   1   5      781.79      820.10     32.73 o
 -10   1   5     1658.89     1531.83     42.52 o
  -9   1   5     2135.55     1898.12     42.17 o
  -8   1   5     1569.21     1317.23     34.05 o
  -7   1   5     1825.23     1675.91     36.57 o
  -6   1   5      787.75      679.69     22.50 o
  -5   1   5       68.27       82.58     11.86 o
  -4   1   5       84.95       83.32     10.42 o
  -3   1   5      160.59      194.06     10.91 o
  -2   1   5       11.85       26.23      7.90 o
  -1   1   5      837.20      831.97     18.83 o
   0   1   5     1042.66     1004.64     14.14 o
   1   1   5       37.13       54.80      8.17 o
   2   1   5      633.41      625.20     17.81 o
   3   1   5        3.44       21.68     14.21 o
   4   1   5      138.52      171.36     13.36 o
   5   1   5        8.86       25.26     18.04 o
   6   1   5      230.82      253.59     17.57 o
   7   1   5      461.71      457.65     22.60 o
   8   1   5       49.03       76.21     16.53 o
   9   1   5       98.04      125.64     17.60 o
  10   1   5      594.49      524.17     30.34 o
  11   1   5      219.62       41.66     42.31 o
  12   1   5      220.23      177.50     26.05 o
 -13   2   5        1.43       51.40     16.16 o
 -12   2   5       96.17       35.41     37.01 o
 -11   2   5        6.37        8.95     24.69 o
 -10   2   5       27.15       13.05     25.08 o
  -9   2   5       43.38       31.08     23.43 o
  -8   2   5       38.74       13.51     22.40 o
  -7   2   5      141.54      152.77     15.21 o
  -6   2   5      244.47      299.03     17.05 o
  -4   2   5       18.20       68.81      9.93 o
  -3   2   5     1665.92     1887.45     30.19 o
  -2   2   5     9805.53    11088.43     68.39 o
  -1   2   5      341.68      342.26     12.83 o
   0   2   5      513.48      470.18     10.65 o
   1   2   5        5.37       24.80      7.11 o
   2   2   5      545.41      498.84     16.63 o
   3   2   5      428.88      336.95     14.75 o
   4   2   5     2542.19     2643.03     39.44 o
   5   2   5      463.74      431.49     20.17 o
   6   2   5      447.71      490.22     22.56 o
   7   2   5        3.75        0.01     22.61 o
   8   2   5       59.12       54.38     15.25 o
   9   2   5       44.02       28.38     30.36 o
  10   2   5      366.53      394.16     27.25 o
  11   2   5      293.71      324.19     25.58 o
  12   2   5       75.18      114.94     19.85 o
 -13   3   5      176.09      254.39     28.90 o
 -12   3   5      105.22      123.13     20.57 o
 -11   3   5        2.63       11.76     25.00 o
 -10   3   5       96.01       93.08     15.92 o
  -9   3   5        4.00        0.01     25.24 o
  -8   3   5       79.51       87.97     14.13 o
  -7   3   5      123.34      146.94     13.17 o
  -6   3   5      231.35      199.72     16.29 o
  -5   3   5      613.89      710.00     22.59 o
  -4   3   5     3789.81     3786.40     45.52 o
  -3   3   5      462.01      463.79     16.33 o
  -2   3   5     1037.04     1235.73     23.91 o
  -1   3   5        9.48       10.82     13.25 o
   0   3   5      721.85      780.15     13.51 o
   1   3   5     2689.21     2644.30     34.58 o
   2   3   5     2605.16     2390.14     35.24 o
   3   3   5     3258.75     3246.74     42.79 o
   4   3   5     4802.50     4904.24     56.08 o
   5   3   5     4879.73     4934.67     59.73 o
   6   3   5     4049.79     4114.07     57.01 o
   7   3   5     1740.48     1681.39     40.87 o
   8   3   5      482.44      427.20     25.10 o
   9   3   5      163.22      142.29     19.19 o
  10   3   5       10.83        0.01     33.17 o
  11   3   5       40.81       10.83     33.23 o
 -13   4   5        2.16       14.40     29.99 o
 -12   4   5       30.48       24.14     27.99 o
 -11   4   5       43.81       67.37     15.91 o
 -10   4   5      574.36      448.25     25.66 o
  -9   4   5     1248.04     1141.49     35.02 o
  -8   4   5     1273.89     1124.87     33.09 o
  -7   4   5     1163.44     1089.90     30.90 o
  -6   4   5      102.18       81.06     11.66 o
  -5   4   5       61.75       71.21     11.08 o
  -4   4   5       44.14       55.01      9.45 o
  -3   4   5     2576.57     2439.26     36.09 o
  -2   4   5       24.42       19.13     15.05 o
  -1   4   5     1254.64     1240.02     23.78 o
   0   4   5     5976.45     6475.17     37.77 o
   1   4   5      722.46      691.52     19.79 o
   2   4   5        0.87       15.40     12.88 o
   3   4   5        2.55        0.01     15.20 o
   4   4   5      115.61      108.95     12.60 o
   5   4   5      743.67      734.29     25.35 o
   6   4   5      271.09      261.27     18.55 o
   7   4   5      805.48      781.22     30.15 o
   8   4   5       20.20       26.21     24.18 o
   9   4   5        0.15        0.01     26.10 o
  10   4   5        1.42        0.01     30.73 o
  11   4   5       22.25       42.73     28.34 o
 -13   5   5       34.44       49.55     31.12 o
 -12   5   5       49.98       40.96     29.85 o
 -11   5   5      113.61      146.60     19.75 o
 -10   5   5      160.70      154.82     18.52 o
  -9   5   5      169.11      182.02     19.39 o
  -8   5   5       74.42       84.51     17.36 o
  -7   5   5      649.06      631.07     26.10 o
  -6   5   5     1327.37     1330.47     33.58 o
  -5   5   5     2450.83     2561.74     42.71 o
  -4   5   5      252.22      225.91     14.77 o
  -3   5   5     8254.62     9901.19     74.02 o
  -2   5   5     4070.66     3903.34     44.79 o
  -1   5   5     4806.48     4386.50     46.09 o
   0   5   5     8256.28     8304.02     44.43 o
   1   5   5     5330.01     4757.08     50.17 o
   2   5   5      266.46      236.40     12.91 o
   3   5   5     2879.24     2981.30     43.57 o
   4   5   5      400.17      480.15     19.32 o
   5   5   5       19.12       36.23     11.59 o
   6   5   5       17.08        0.01     24.95 o
   7   5   5      276.48      279.24     19.43 o
   8   5   5      219.59      173.10     18.34 o
   9   5   5      234.96      271.03     22.20 o
  10   5   5       82.26       47.90     30.86 o
  11   5   5        5.10        0.02     31.92 o
 -13   6   5       33.66       44.61     16.81 o
 -12   6   5       25.04       44.92     31.56 o
 -11   6   5       63.84       88.63     19.35 o
 -10   6   5       18.73        0.01     26.36 o
  -9   6   5      477.09      459.59     24.21 o
  -8   6   5        4.83       17.10     21.46 o
  -7   6   5      763.88      805.76     28.72 o
  -6   6   5        0.05        0.01     20.79 o
  -5   6   5      153.19      187.99     16.07 o
  -4   6   5       30.39       32.19     18.00 o
  -3   6   5      529.19      791.55     23.21 o
  -2   6   5       65.83       86.37     11.28 o
  -1   6   5     2146.16     1961.14     32.79 o
   0   6   5     1827.32     2055.88     23.24 o
   1   6   5      135.18      155.36     11.61 o
   2   6   5       22.26       28.47     15.18 o
   3   6   5       10.74       28.89     18.93 o
   4   6   5      182.10      165.10     15.85 o
   5   6   5     1080.58     1065.87     30.86 o
   6   6   5      972.09      940.55     31.10 o
   7   6   5       10.10        0.01     26.26 o
   8   6   5       14.68        0.01     27.87 o
   9   6   5       54.71       57.24     15.75 o
  10   6   5       87.39       99.72     18.21 o
  11   6   5      149.12      106.32     35.12 o
 -12   7   5       99.34       88.73     20.41 o
 -11   7   5      197.09      210.85     23.27 o
 -10   7   5      661.30      619.68     29.33 o
  -9   7   5      705.38      670.46     28.87 o
  -8   7   5     1863.20     2024.05     46.26 o
  -7   7   5      536.03      458.67     24.50 o
  -6   7   5      527.68      472.83     22.27 o
  -5   7   5      387.83      339.40     19.31 o
  -4   7   5     1724.73     1542.10     34.73 o
  -3   7   5     2482.93     2237.78     38.41 o
  -2   7   5     3444.52     3136.11     44.12 o
  -1   7   5      234.30      149.69     12.04 o
   0   7   5     3429.13     3290.12     30.37 o
   1   7   5        5.69        0.01     15.97 o
   2   7   5      510.20      456.45     19.49 o
   3   7   5       23.22       20.27     18.05 o
   4   7   5        3.72        0.01     22.22 o
   5   7   5        9.79       15.68     13.75 o
   6   7   5      463.06      464.07     25.24 o
   7   7   5      102.04       34.39     29.20 o
   8   7   5      449.56      452.65     28.12 o
   9   7   5      237.92      193.77     23.76 o
  10   7   5      281.14      214.85     23.36 o
  11   7   5       60.63       31.22     34.05 o
 -12   8   5        0.15        0.02     31.02 o
 -11   8   5       57.99       31.38     32.34 o
 -10   8   5      130.62       99.94     20.28 o
  -9   8   5      298.64      273.18     21.73 o
  -8   8   5      603.69      597.34     30.47 o
  -7   8   5      596.24      639.37     29.07 o
  -6   8   5      250.29      211.62     18.82 o
  -5   8   5       16.44        0.01     22.50 o
  -4   8   5       12.41        0.01     22.08 o
  -3   8   5     1456.11     1336.06     31.37 o
  -2   8   5     1562.94     1390.32     31.42 o
  -1   8   5      744.14      813.60     24.76 o
   0   8   5      177.13      188.86      9.47 o
   1   8   5        1.40        1.59     17.70 o
   2   8   5       19.83        8.82     17.75 o
   3   8   5      188.38      167.26     14.66 o
   4   8   5       13.89        0.01     25.26 o
   5   8   5     1062.86     1008.49     32.44 o
   6   8   5      271.92      282.29     21.56 o
   7   8   5      188.81      221.23     20.42 o
   8   8   5       29.92        6.46     30.00 o
   9   8   5        1.89        0.02     28.84 o
  10   8   5       14.85        0.02     34.02 o
 -12   9   5      227.28      229.93     28.46 o
 -11   9   5      148.28      150.53     21.76 o
 -10   9   5      106.60      126.09     18.18 o
  -9   9   5       66.39       74.66     16.46 o
  -8   9   5      133.20      153.03     19.73 o
  -7   9   5      536.32      538.24     25.83 o
  -6   9   5      498.09      475.95     23.89 o
  -5   9   5      330.38      350.61     20.97 o
  -4   9   5      473.97      504.16     24.29 o
  -3   9   5      410.45      364.01     18.96 o
  -2   9   5       23.35        9.96     19.67 o
  -1   9   5      980.81     1046.40     27.72 o
   0   9   5     1099.82     1089.39     19.81 o
   1   9   5       26.71       21.67     18.81 o
   2   9   5        3.96        0.01     22.53 o
   3   9   5      800.39      791.73     26.60 o
   4   9   5     3086.65     3298.69     58.07 o
   5   9   5     1536.75     1552.72     40.04 o
   6   9   5      122.31      126.96     17.70 o
   7   9   5      255.62      321.05     22.63 o
   8   9   5      349.62      359.80     28.64 o
   9   9   5      140.87      126.08     20.49 o
  10   9   5      104.68       18.00     38.25 o
 -11  10   5       39.21       41.07     30.91 o
 -10  10   5        9.77       15.10     28.91 o
  -9  10   5       31.70       38.35     17.00 o
  -8  10   5       19.86       17.49     28.62 o
  -7  10   5      723.94      647.21     29.74 o
  -6  10   5     1057.55      982.50     34.61 o
  -5  10   5       37.23        0.01     26.29 o
  -4  10   5      995.06     1155.15     36.49 o
  -3  10   5     1071.67     1035.75     32.16 o
  -2  10   5      427.51      467.07     21.35 o
  -1  10   5       53.64       32.09     12.02 o
   0  10   5       37.35       23.63     15.22 o
   1  10   5        9.35        0.01     20.65 o
   2  10   5        1.69        5.69     19.68 o
   3  10   5      555.66      637.09     25.77 o
   4  10   5      143.07      167.87     18.82 o
   5  10   5      601.58      486.46     26.85 o
   6  10   5     1046.42     1082.81     39.75 o
   7  10   5      405.92      422.35     27.55 o
   8  10   5      178.01      171.91     20.13 o
   9  10   5       44.46       50.01     18.97 o
  10  10   5       34.95        0.02     33.56 o
 -11  11   5      317.01      309.69     27.76 o
 -10  11   5      179.98      183.16     20.64 o
  -9  11   5      186.17      104.08     37.85 o
  -8  11   5       32.24        0.01     30.75 o
  -7  11   5      563.71      552.93     27.07 o
  -6  11   5      324.44      353.99     23.43 o
  -5  11   5      420.96      382.28     24.68 o
  -4  11   5     1216.86     1517.02     45.23 o
  -3  11   5     1540.23     1801.27     44.52 o
  -2  11   5      422.01      427.52     21.20 o
  -1  11   5      558.09      640.06     25.21 o
   0  11   5      261.02      257.10     18.48 o
   1  11   5     1563.38     1429.55     37.11 o
   2  11   5      285.60      208.91     18.16 o
   3  11   5      547.10      515.16     27.48 o
   4  11   5      177.59      168.34     19.49 o
   5  11   5       21.11       64.68     17.65 o
   6  11   5       55.54       97.06     19.91 o
   7  11   5      202.21      224.37     22.02 o
   8  11   5      146.25      158.33     23.85 o
   9  11   5      204.51      222.41     22.19 o
 -11  12   5       36.27        6.99     34.49 o
 -10  12   5       10.56       13.10     28.30 o
  -9  12   5        4.03        0.02     30.29 o
  -8  12   5       95.71      116.25     21.87 o
  -7  12   5      124.71      145.85     19.58 o
  -6  12   5     1796.48     1688.52     46.46 o
  -5  12   5      343.45      303.18     26.40 o
  -4  12   5        0.23        0.01     33.46 o
  -3  12   5        2.32        0.01     26.83 o
  -2  12   5        1.15        0.01     23.87 o
  -1  12   5       50.46        0.01     28.98 o
   0  12   5        3.25        0.01     27.02 o
   1  12   5      367.59      261.54     21.75 o
   2  12   5       40.61       54.74     15.74 o
   3  12   5       91.20       78.23     17.92 o
   4  12   5       58.89       76.31     16.59 o
   5  12   5      543.92      595.34     30.71 o
   6  12   5      526.44      516.74     30.33 o
   7  12   5      148.17      142.05     25.71 o
   8  12   5      116.47      106.99     22.11 o
   9  12   5       12.19       34.00     28.70 o
 -10  13   5       38.64        2.28     33.68 o
  -9  13   5       61.42       75.11     18.04 o
  -8  13   5      537.73      519.83     29.63 o
  -7  13   5      334.81      296.32     25.98 o
  -6  13   5      101.26       99.26     18.51 o
  -5  13   5      273.51      277.64     23.37 o
  -4  13   5     1440.11     1300.40     41.11 o
  -3  13   5     1161.54     1347.00     40.63 o
  -2  13   5     1118.22     1038.86     36.28 o
  -1  13   5     1848.75     1897.87     45.27 o
   0  13   5     3576.51     3659.14     60.88 o
   1  13   5     2388.56     2217.73     50.17 o
   2  13   5      921.47     1030.96     37.40 o
   3  13   5       29.30       31.77     24.96 o
   4  13   5       28.66       48.48     27.18 o
   5  13   5       90.57       65.85     20.02 o
   6  13   5      108.61       52.82     34.64 o
   7  13   5       51.48       18.10     34.29 o
   8  13   5      257.31      212.58     23.35 o
 -10  14   5        5.20        0.02     30.00 o
  -9  14   5       58.39       92.64     19.50 o
  -8  14   5      201.37      240.27     24.40 o
  -7  14   5       95.09       93.78     20.08 o
  -6  14   5      199.70      210.41     23.69 o
  -5  14   5       44.60       19.75     28.44 o
  -4  14   5      367.70      329.00     27.23 o
  -3  14   5      548.73      565.07     32.31 o
  -2  14   5      573.61      528.19     28.47 o
  -1  14   5      233.69      285.17     22.80 o
   0  14   5       42.70       15.40     31.89 o
   1  14   5       20.83       10.63     25.50 o
   2  14   5       48.91       19.10     28.69 o
   3  14   5        3.39        1.74     23.45 o
   4  14   5       16.78       49.78     29.36 o
   5  14   5        0.88        0.01     33.33 o
   6  14   5        5.93        0.01     35.02 o
   7  14   5        7.06        0.02     34.55 o
   8  14   5       14.24       21.68     29.21 o
  -9  15   5        2.28        0.02     31.57 o
  -8  15   5       37.29        0.02     35.95 o
  -7  15   5      186.52      186.50     21.44 o
  -6  15   5      359.28      387.70     31.73 o
  -5  15   5       88.33      137.27     22.35 o
  -4  15   5       61.05       83.89     19.12 o
  -3  15   5       86.42       86.54     20.82 o
  -2  15   5      104.44      100.64     17.47 o
  -1  15   5      295.74      319.93     25.55 o
   0  15   5     1036.44     1040.59     38.29 o
   1  15   5      259.54      238.22     23.45 o
   2  15   5       18.45       72.47     14.00 o
   3  15   5      440.40      419.02     26.48 o
   4  15   5      929.05     1070.08     42.60 o
   5  15   5      953.42     1022.12     44.10 o
   6  15   5      610.55      596.04     41.09 o
   7  15   5      218.42      215.31     27.82 o
  -8  16   5        4.85       10.68     26.22 o
  -7  16   5      166.24      185.77     23.74 o
  -6  16   5      235.69      258.89     26.70 o
  -5  16   5      126.71      125.12     25.40 o
  -4  16   5      226.79      155.22     24.24 o
  -3  16   5       72.76       50.26     35.17 o
  -2  16   5       46.22       35.52     30.19 o
  -1  16   5      264.08      305.93     24.05 o
   0  16   5        1.61        6.54     27.18 o
   1  16   5       23.18        1.88     31.67 o
   2  16   5        0.03        0.01     29.61 o
   3  16   5       24.63        0.99     33.17 o
   4  16   5        0.69        0.01     35.31 o
   5  16   5       28.57       99.93     19.97 o
   6  16   5        1.90        0.02     38.58 o
  -7  17   5      117.79      107.20     22.93 o
  -6  17   5        0.79        2.39     31.45 o
  -5  17   5       20.48        0.01     37.25 o
  -4  17   5       38.76        0.01     32.47 o
  -3  17   5       14.06        2.25     33.13 o
  -2  17   5        9.97       53.87     27.56 o
  -1  17   5      122.35      118.58     21.41 o
   0  17   5       66.99       72.22     20.96 o
   1  17   5      149.13      146.75     22.29 o
   2  17   5       46.82       69.09     20.54 o
   3  17   5       73.56       83.76     20.53 o
   5  17   5      229.84      218.74     26.88 o
   6  17   5       91.05      121.14     27.81 o
  -6  18   5        5.48        0.02     34.53 o
  -5  18   5       50.38       62.66     20.34 o
  -4  18   5       34.07        0.02     36.10 o
  -3  18   5       74.43      114.57     22.77 o
  -2  18   5       53.63       36.29     18.36 o
  -1  18   5       37.58       36.25     31.90 o
   0  18   5      116.28      112.97     19.95 o
   1  18   5       85.94      101.56     37.57 o
   2  18   5        8.67        0.02     34.92 o
   3  18   5       17.77        0.02     33.20 o
  -4  19   5       67.04        0.02     41.56 o
  -2  19   5       52.73        0.02     36.23 o
  -1  19   5       24.24        0.02     34.33 o
   0  19   5       76.68       60.60     36.39 o
   1  19   5      110.96       71.83     36.47 o
   2  19   5      119.05       68.00     36.25 o
   3  19   5       31.84        0.02     41.41 o
  -1  20   5       34.37       68.96     24.60 o
   0  20   5        3.15        0.02     33.81 o
 -13   0   6      446.30      551.58     33.67 o
 -12   0   6      228.21      229.61     24.49 o
 -11   0   6       14.89       25.80     25.21 o
 -10   0   6       34.98       43.68     15.25 o
  -9   0   6      712.39      780.32     29.11 o
  -8   0   6      599.97      694.49     26.49 o
  -7   0   6     1420.79     1441.44     34.33 o
  -6   0   6     6230.22     6107.03     67.40 o
  -5   0   6    11972.35    12498.13     90.66 o
  -4   0   6    23082.13    23271.24    118.66 o
  -3   0   6    10070.44     9156.72     69.02 o
  -2   0   6    10502.04    12181.83     76.63 o
  -1   0   6     7870.36     7894.69     60.65 o
   0   0   6     7301.31     8403.12     37.46 o
   1   0   6     5678.78     6119.35     54.67 o
   2   0   6       10.86        0.01     17.46 o
   3   0   6        5.40       33.85     17.03 o
   4   0   6      409.36      379.55     19.70 o
   5   0   6     1045.51      965.69     28.97 o
   6   0   6      315.06      279.63     18.65 o
   7   0   6      192.53      224.11     19.25 o
   8   0   6      233.68      252.55     21.58 o
   9   0   6      808.46      755.93     34.09 o
  10   0   6      176.25      156.63     23.32 o
  11   0   6       46.60        0.02     39.44 o
 -13   1   6      100.17      135.68     23.80 o
 -12   1   6      489.70      472.38     33.02 o
 -11   1   6      125.61       87.73     35.10 o
 -10   1   6      410.17      450.65     25.80 o
  -9   1   6      209.23      209.16     18.10 o
  -8   1   6      267.20      241.79     18.26 o
  -7   1   6      338.19      321.23     19.23 o
  -6   1   6       41.10       10.88     23.09 o
  -5   1   6       42.69       64.27     24.48 o
  -4   1   6       26.75       83.80     23.94 o
  -3   1   6      232.43      270.22     15.86 o
  -2   1   6      165.08      206.16     12.99 o
  -1   1   6     1318.29     1540.69     28.00 o
   0   1   6      400.72      488.84     11.81 o
   1   1   6     3279.30     3555.43     42.66 o
   2   1   6     1943.00     1826.55     31.56 o
   3   1   6     5858.33     5872.78     59.48 o
   4   1   6     2747.88     2487.56     44.30 o
   5   1   6      170.02      134.74     15.24 o
   6   1   6      531.91      421.70     22.68 o
   7   1   6        9.24       37.63     23.20 o
   8   1   6       90.77      104.41     17.60 o
   9   1   6      110.59      126.74     18.73 o
  10   1   6       29.07       57.26     28.98 o
  11   1   6       55.11       30.63     36.72 o
 -13   2   6      292.54      323.10     28.10 o
 -12   2   6      287.82      305.39     29.53 o
 -11   2   6      240.07      254.35     22.21 o
 -10   2   6      728.13      707.76     30.86 o
  -9   2   6      794.68      767.11     31.55 o
  -8   2   6      741.08      701.30     27.89 o
  -7   2   6     1307.65     1317.07     33.19 o
  -6   2   6     1065.10     1065.35     29.18 o
  -5   2   6      218.98      226.67     16.16 o
  -4   2   6       79.77       95.32     12.78 o
  -3   2   6     2392.20     2834.80     39.26 o
  -2   2   6      715.80      679.82     19.73 o
  -1   2   6     5487.98     5090.12     49.50 o
   0   2   6     3512.72     3727.91     30.01 o
   1   2   6     1673.11     1401.79     28.59 o
   2   2   6     1133.24     1073.87     25.40 o
   3   2   6      657.05      743.21     22.68 o
   4   2   6     1144.49     1178.95     29.63 o
   5   2   6      105.28      153.86     14.71 o
   6   2   6      252.23      301.77     19.39 o
   7   2   6      581.33      576.47     28.00 o
   8   2   6       28.46       33.48     25.88 o
   9   2   6       78.70      111.38     19.90 o
  10   2   6      350.83      277.50     25.96 o
  11   2   6      156.81      167.96     24.21 o
 -13   3   6       99.96      165.38     24.14 o
 -12   3   6      103.03      104.82     20.41 o
 -11   3   6       53.64        2.82     30.91 o
 -10   3   6       10.49        6.90     25.56 o
  -9   3   6       66.20       50.64     24.95 o
  -8   3   6      775.17      714.54     28.03 o
  -7   3   6      180.75      163.84     15.32 o
  -6   3   6      167.08      158.09     16.24 o
  -5   3   6        8.41       17.16     19.97 o
  -4   3   6     1327.57     1192.03     28.67 o
  -3   3   6      140.04      222.25     14.64 o
  -2   3   6       26.61       11.83     17.41 o
  -1   3   6      799.92      810.48     20.96 o
   0   3   6        0.78        0.97     10.24 o
   1   3   6     1028.34     1015.46     24.43 o
   2   3   6      879.28      856.55     24.41 o
   3   3   6      585.40      449.55     19.15 o
   4   3   6      485.47      502.23     21.12 o
   5   3   6      448.23      454.50     22.09 o
   6   3   6      177.54      165.58     18.95 o
   7   3   6        7.44        4.65     24.44 o
   8   3   6       67.01       53.08     17.12 o
   9   3   6        0.40        0.01     28.67 o
  10   3   6       53.80       28.49     34.15 o
  11   3   6        2.76       19.53     27.84 o
 -13   4   6       56.51        7.97     39.56 o
 -12   4   6      110.66      101.23     21.01 o
 -11   4   6      100.20      108.89     19.35 o
 -10   4   6      373.01      390.23     25.28 o
  -9   4   6      705.33      702.82     27.96 o
  -8   4   6      404.45      376.17     23.28 o
  -7   4   6        8.36        0.01     22.67 o
  -6   4   6      101.25      112.42     14.81 o
  -5   4   6      399.87      479.48     20.35 o
  -4   4   6      727.39      706.66     23.50 o
  -3   4   6      730.84      932.07     26.63 o
  -2   4   6       29.28       14.72     16.86 o
  -1   4   6      432.52      357.71     16.77 o
   0   4   6     2751.65     2784.94     26.88 o
   1   4   6        7.62       11.35     13.15 o
   2   4   6     2011.33     1803.57     33.95 o
   3   4   6     3768.66     3601.19     47.96 o
   4   4   6     2235.28     2328.14     41.70 o
   5   4   6      693.72      815.28     29.42 o
   6   4   6      454.76      466.19     25.04 o
   7   4   6      778.13      869.64     33.16 o
   8   4   6     1191.72     1122.23     38.30 o
   9   4   6      986.33      961.67     38.55 o
  10   4   6      571.43      505.56     34.65 o
  11   4   6      262.31      273.45     26.94 o
 -13   5   6       21.65       18.51     36.69 o
 -12   5   6       99.01      125.22     24.17 o
 -11   5   6      232.26      272.66     24.29 o
 -10   5   6      488.78      417.32     28.75 o
  -9   5   6      265.60      262.90     20.46 o
  -8   5   6      319.93      315.09     22.20 o
  -7   5   6       21.61       39.83     21.29 o
  -6   5   6       16.51       25.84     11.17 o
  -5   5   6      307.41      306.38     18.53 o
  -4   5   6      202.91      249.88     17.48 o
  -3   5   6     1439.89     1713.04     34.08 o
  -2   5   6      850.16      892.79     24.13 o
  -1   5   6      155.46      125.64     11.69 o
   0   5   6      101.44      103.64      7.46 o
   1   5   6      208.22      159.80     12.73 o
   2   5   6     3216.70     2900.54     43.01 o
   3   5   6     2671.30     2678.16     43.37 o
   4   5   6      416.09      497.58     22.46 o
   5   5   6      142.32      115.72     16.08 o
   6   5   6       58.60       57.02     13.54 o
   7   5   6       89.11      140.93     18.51 o
   8   5   6       17.24       35.32     27.30 o
   9   5   6       74.41       16.96     30.69 o
  10   5   6       38.34        0.01     36.74 o
  11   5   6       11.89       11.79     33.13 o
 -12   6   6       90.73       48.46     34.65 o
 -11   6   6        1.57       19.83     25.28 o
 -10   6   6        3.10       10.09     24.28 o
  -9   6   6       27.19       16.95     26.12 o
  -8   6   6      207.89      202.69     20.20 o
  -7   6   6      284.18      258.02     19.09 o
  -6   6   6      639.65      701.19     26.32 o
  -5   6   6     5392.17     6425.97     75.98 o
  -4   6   6     5569.31     5781.13     66.75 o
  -3   6   6     2198.15     2424.94     41.88 o
  -2   6   6     2281.34     2087.19     36.21 o
  -1   6   6      687.65      606.23     20.64 o
   0   6   6      148.41      123.16      8.11 o
   1   6   6      504.08      453.74     18.44 o
   2   6   6      477.91      477.94     20.54 o
   3   6   6     2043.26     2015.90     39.70 o
   4   6   6     1316.10     1436.42     36.75 o
   5   6   6      355.64      373.95     21.48 o
   6   6   6      539.15      573.50     26.57 o
   7   6   6      517.42      535.66     27.03 o
   8   6   6      572.26      586.27     30.28 o
   9   6   6        6.70        0.02     27.77 o
  10   6   6       16.22        0.02     31.97 o
 -12   7   6        9.23        0.02     33.90 o
 -11   7   6        0.00        0.02     29.33 o
 -10   7   6       64.28       35.36     16.11 o
  -9   7   6      125.06      128.48     17.59 o
  -8   7   6       42.94       42.93     25.40 o
  -7   7   6      399.61      371.06     23.60 o
  -6   7   6        0.64        0.01     23.88 o
  -5   7   6      333.99      254.22     19.82 o
  -4   7   6     1462.45     1462.62     36.32 o
  -3   7   6     1087.48     1007.53     28.65 o
  -2   7   6      106.25       87.11     12.97 o
  -1   7   6       63.19       55.82      9.05 o
   0   7   6      127.25      121.16      8.40 o
   1   7   6      228.02      224.42     15.86 o
   2   7   6      451.76      465.91     20.04 o
   3   7   6        0.79        0.01     20.84 o
   4   7   6      281.76      303.67     19.75 o
   5   7   6      561.87      580.56     26.07 o
   6   7   6        9.24       32.66     23.49 o
   7   7   6       36.02       47.62     25.91 o
   8   7   6        0.68        0.01     28.93 o
   9   7   6        9.83       36.68     27.03 o
  10   7   6        3.18        0.02     37.04 o
 -12   8   6      322.10      358.67     29.37 o
 -11   8   6      447.23      467.15     32.34 o
 -10   8   6      365.95      354.50     26.70 o
  -9   8   6     1001.54      937.51     35.99 o
  -8   8   6      505.02      546.78     28.82 o
  -7   8   6     1567.66     1560.84     41.56 o
  -6   8   6      893.63      920.54     32.01 o
  -5   8   6     1516.06     1536.78     38.70 o
  -4   8   6     3931.26     3655.21     56.79 o
  -3   8   6     3718.93     3614.38     54.38 o
  -2   8   6      553.63      463.47     19.89 o
  -1   8   6      289.74      243.82     16.07 o
   0   8   6      566.97      496.00     14.16 o
   1   8   6     1001.30     1001.72     27.96 o
   2   8   6      177.87      146.28     15.40 o
   3   8   6     1624.90     1663.84     37.55 o
   4   8   6      521.33      542.87     24.99 o
   5   8   6      161.40      115.50     19.01 o
   6   8   6       54.69       49.41     14.70 o
   7   8   6       26.69       24.32     27.42 o
   8   8   6       29.30       53.48     28.08 o
   9   8   6       71.84       11.84     32.50 o
  10   8   6       71.24       60.19     33.98 o
 -12   9   6        7.23        0.02     34.99 o
 -11   9   6       45.03       40.78     22.55 o
 -10   9   6       58.26       58.69     17.33 o
  -9   9   6        0.56        5.63     25.79 o
  -8   9   6      158.36      142.45     21.33 o
  -7   9   6      156.05      169.96     20.30 o
  -6   9   6      409.16      391.15     23.27 o
  -5   9   6        5.01        0.01     25.48 o
  -4   9   6       97.93       82.67     15.81 o
  -3   9   6        0.36        0.01     24.34 o
  -2   9   6       17.27       23.85     19.09 o
  -1   9   6      226.95      243.17     15.97 o
   0   9   6        3.08        3.26      8.81 o
   1   9   6      680.75      652.66     25.99 o
   2   9   6        1.65       38.24     12.89 o
   3   9   6       10.47        0.01     25.48 o
   4   9   6       26.20       35.40     25.10 o
   5   9   6      145.93      155.95     18.35 o
   6   9   6      196.06      194.50     18.79 o
   7   9   6      140.66      114.96     19.64 o
   8   9   6        8.02        0.02     26.90 o
   9   9   6        3.19       25.62     26.43 o
  10   9   6        0.28        0.02     33.05 o
 -11  10   6      235.97      272.47     26.98 o
 -10  10   6      699.62      657.66     33.29 o
  -9  10   6      600.83      631.55     31.03 o
  -8  10   6     1830.70     2075.23     58.63 o
  -7  10   6      197.08      189.40     20.99 o
  -6  10   6       66.62      111.91     17.04 o
  -5  10   6     1046.50     1083.96     36.63 o
  -4  10   6     1722.41     2164.68     47.28 o
  -3  10   6      170.52      204.19     16.94 o
  -2  10   6      185.61      188.39     16.72 o
  -1  10   6      510.13      434.17     22.94 o
   0  10   6      404.20      344.93     14.72 o
   1  10   6      547.38      439.50     23.87 o
   2  10   6      796.13      690.87     27.77 o
   3  10   6      159.97      124.42     17.85 o
   4  10   6      809.46      747.66     31.29 o
   5  10   6        7.10        7.46     25.40 o
   6  10   6       20.35       31.29     25.52 o
   7  10   6      100.40      102.84     19.78 o
   8  10   6      125.44       68.13     20.56 o
   9  10   6       87.12      100.40     22.06 o
 -11  11   6       16.33        0.02     33.38 o
 -10  11   6       72.92       89.78     18.15 o
  -9  11   6      132.04       96.82     18.91 o
  -8  11   6      116.17      117.65     20.10 o
  -7  11   6       51.20       32.08     28.03 o
  -6  11   6        8.61       33.55     21.77 o
  -5  11   6      306.05      300.76     23.96 o
  -4  11   6       70.37       57.11     32.61 o
  -3  11   6      752.73      656.16     28.91 o
  -2  11   6     1159.98      995.79     33.58 o
  -1  11   6      120.60      127.09     16.81 o
   0  11   6       40.13       20.97     22.65 o
   1  11   6      104.07       93.88     27.11 o
   2  11   6      197.56      141.00     16.57 o
   3  11   6      207.75      200.08     18.37 o
   4  11   6      375.62      402.52     25.80 o
   5  11   6       82.44      129.36     18.63 o
   6  11   6      149.86      157.22     20.23 o
   7  11   6        8.05        0.01     33.26 o
   8  11   6       84.82       95.56     19.15 o
   9  11   6       24.08        0.02     33.70 o
 -10  12   6       10.89       20.28     31.22 o
  -9  12   6        3.04        5.31     28.00 o
  -8  12   6        6.32        0.01     30.42 o
  -7  12   6      212.92      216.37     22.21 o
  -6  12   6      319.41      348.16     27.00 o
  -5  12   6       76.32       49.03     30.30 o
  -4  12   6      597.46      629.18     30.65 o
  -3  12   6      687.13      743.78     32.01 o
  -2  12   6      357.32      341.00     21.90 o
  -1  12   6      546.08      542.06     27.40 o
   0  12   6      553.71      663.34     27.72 o
   1  12   6       11.18        0.01     25.61 o
   2  12   6       11.68       31.86     22.27 o
   3  12   6      733.05      625.57     30.11 o
   4  12   6     1223.19     1217.58     41.39 o
   5  12   6      819.40      833.66     34.48 o
   6  12   6      370.87      374.77     29.26 o
   7  12   6      275.73      293.15     28.06 o
   8  12   6       70.60       60.62     31.11 o
 -10  13   6      171.26      179.82     22.72 o
  -9  13   6      134.23      155.75     21.78 o
  -8  13   6        1.33       30.46     22.99 o
  -7  13   6       24.88       21.31     28.72 o
  -6  13   6       53.19        5.93     32.07 o
  -5  13   6       27.93       45.05     24.89 o
  -4  13   6      120.91      129.73     22.09 o
  -3  13   6        0.64        3.59     28.34 o
  -2  13   6      111.40       91.63     20.05 o
  -1  13   6        7.40        0.01     24.95 o
   0  13   6       93.03       37.66     31.52 o
   1  13   6      664.67      666.05     30.26 o
   2  13   6      341.69      324.65     23.07 o
   3  13   6      246.68      238.53     21.20 o
   4  13   6      190.70      236.12     23.03 o
   5  13   6        5.51       43.64     29.33 o
   6  13   6       11.32        0.02     31.45 o
   7  13   6        4.61        0.02     36.55 o
   8  13   6        0.82        0.02     31.21 o
  -9  14   6        2.17        0.02     32.95 o
  -8  14   6       12.41       49.66     26.69 o
  -7  14   6       41.99        0.01     35.28 o
  -6  14   6        3.75        0.01     31.42 o
  -5  14   6       11.28        0.01     29.98 o
  -4  14   6      146.35      130.50     21.27 o
  -3  14   6       36.62       25.98     30.68 o
  -2  14   6        1.50        0.01     25.19 o
  -1  14   6      318.03      329.40     22.99 o
   0  14   6      414.66      449.72     25.79 o
   1  14   6      441.55      392.60     25.14 o
   2  14   6       43.15       22.02     30.08 o
   3  14   6      164.04      172.76     20.78 o
   4  14   6      377.46      409.88     28.58 o
   5  14   6      382.15      450.42     30.39 o
   6  14   6      133.36      155.41     22.01 o
   7  14   6      217.83      269.20     29.85 o
  -8  15   6        7.66        0.02     31.49 o
  -7  15   6        2.23        0.02     32.14 o
  -6  15   6        8.34       15.48     29.96 o
  -5  15   6       35.82       50.51     29.18 o
  -4  15   6       14.41        0.01     32.01 o
  -3  15   6       68.48       29.85     33.81 o
  -2  15   6       37.27       17.50     28.48 o
  -1  15   6       40.84        0.01     32.39 o
   0  15   6       49.64        0.01     33.69 o
   1  15   6        0.55        0.01     29.83 o
   2  15   6       21.10       24.39     29.90 o
   3  15   6       41.61       49.02     28.75 o
   4  15   6       17.06        0.01     37.91 o
   5  15   6        0.86        0.01     37.51 o
   6  15   6       25.95        0.02     36.48 o
  -8  16   6      249.20      251.30     27.66 o
  -7  16   6       88.41       51.48     22.23 o
  -6  16   6       71.90       87.53     20.12 o
  -5  16   6        1.03        1.17     19.59 o
  -4  16   6        1.64       22.98     30.62 o
  -3  16   6        6.35       12.10     30.35 o
  -2  16   6        3.98        0.01     33.23 o
  -1  16   6       68.39        7.04     34.50 o
   0  16   6      723.21      710.08     38.10 o
   1  16   6      361.19      380.78     27.38 o
   2  16   6      131.69      107.97     21.75 o
   3  16   6       61.58      105.73     19.87 o
   4  16   6       83.67       59.90     23.03 o
   5  16   6       72.84       67.17     21.08 o
   6  16   6       29.43       48.65     34.18 o
  -7  17   6       52.02        0.02     39.22 o
  -6  17   6       44.59       27.26     31.64 o
  -5  17   6        8.22        0.01     41.08 o
  -4  17   6        2.69        0.01     38.26 o
  -3  17   6       12.42        0.01     37.14 o
  -2  17   6       13.66        0.02     30.34 o
  -1  17   6        1.58       17.15     28.49 o
   0  17   6       98.14      115.18     33.27 o
   1  17   6      233.21      258.21     27.83 o
   2  17   6      515.03      558.40     33.35 o
   3  17   6      390.95      390.98     29.86 o
   5  17   6      190.25      262.70     27.53 o
  -5  18   6      192.94      260.53     27.34 o
  -4  18   6      348.52      398.18     35.91 o
  -3  18   6      559.95      655.68     37.49 o
  -2  18   6      230.54      230.96     29.68 o
  -1  18   6      114.14       98.06     23.69 o
   0  18   6       60.65       64.77     35.10 o
   1  18   6       20.75       30.00     33.27 o
   2  18   6       59.11       68.84     35.53 o
   3  18   6       69.05       22.39     35.14 o
  -2  19   6       84.24      132.36     24.45 o
  -1  19   6        9.53        0.02     33.81 o
   0  19   6        6.72       49.90     29.39 o
   1  19   6       17.76        0.02     35.00 o
 -13   1   7        4.01        0.02     33.49 o
 -12   1   7       36.58       51.47     30.24 o
 -11   1   7      113.40      115.35     18.75 o
 -10   1   7        9.45        0.01     26.44 o
  -9   1   7       55.63       32.90     26.40 o
  -8   1   7       55.27       53.56     14.19 o
  -7   1   7       78.12      102.05     14.94 o
  -6   1   7      223.91      257.25     18.88 o
  -5   1   7      109.10      115.70     16.68 o
  -4   1   7       27.70       45.41     13.22 o
  -3   1   7      990.64      915.02     24.69 o
  -2   1   7     5800.70     6121.61     61.47 o
  -1   1   7     9971.65    10852.25     77.82 o
   0   1   7     4914.73     4908.21     37.07 o
   1   1   7     4560.29     4748.46     53.67 o
   2   1   7     7922.44     8028.74     73.72 o
   3   1   7     7168.02     7448.77     71.36 o
   4   1   7     4606.05     4284.19     57.16 o
   5   1   7     1265.12     1387.67     37.24 o
   6   1   7      618.01      631.50     29.20 o
   7   1   7       65.69       64.65     18.46 o
   8   1   7        2.44        0.01     30.94 o
   9   1   7       56.16       49.96     30.91 o
  10   1   7      121.15      140.39     20.88 o
 -13   2   7      120.61      108.61     27.85 o
 -12   2   7      167.81      162.96     25.58 o
 -11   2   7      115.23      163.03     18.16 o
 -10   2   7      157.83      155.89     17.46 o
  -9   2   7        1.18        0.83     24.03 o
  -8   2   7      173.82      211.06     18.15 o
  -7   2   7     3111.59     3258.16     55.13 o
  -6   2   7     3717.28     3629.91     54.27 o
  -5   2   7     7178.72     8612.68     83.77 o
  -4   2   7     4874.72     4916.56     59.36 o
  -3   2   7     1168.52     1089.87     27.79 o
  -2   2   7      393.69      360.51     17.43 o
  -1   2   7      722.49      666.50     21.49 o
   0   2   7        6.33       19.86      8.91 o
   1   2   7        1.10        5.16     18.17 o
   2   2   7      131.59      111.48     15.44 o
   3   2   7      270.43      262.93     17.63 o
   4   2   7      124.50      130.53     14.88 o
   5   2   7      259.20      293.21     18.39 o
   6   2   7      220.92      266.55     20.49 o
   7   2   7      230.05      274.11     22.20 o
   8   2   7      329.76      292.85     25.43 o
   9   2   7      446.59      416.62     30.69 o
  10   2   7      419.19      419.38     29.25 o
 -13   3   7      645.65      813.83     41.93 o
 -12   3   7      584.59      655.78     37.22 o
 -11   3   7      147.42      193.91     19.46 o
 -10   3   7      336.93      324.31     25.69 o
  -9   3   7      664.49      635.64     27.88 o
  -8   3   7      249.84      253.46     19.92 o
  -7   3   7      135.09      102.63     17.33 o
  -6   3   7     1331.10     1349.38     34.68 o
  -5   3   7     3353.33     4192.13     59.30 o
  -4   3   7      565.21      553.53     23.43 o
  -3   3   7      135.82      134.26     13.21 o
  -2   3   7     2232.19     2605.09     42.20 o
  -1   3   7        3.77        0.01     17.98 o
   0   3   7       38.76       29.78     12.30 o
   1   3   7      671.40      625.92     22.09 o
   2   3   7     1261.71     1200.35     29.33 o
   3   3   7      278.00      296.08     17.55 o
   4   3   7      246.67      279.06     18.08 o
   5   3   7      193.99      197.13     19.98 o
   6   3   7      747.59      803.66     29.96 o
   7   3   7     1419.78     1335.55     41.34 o
   8   3   7      401.35      388.34     26.03 o
   9   3   7       51.11       86.54     16.54 o
  10   3   7      159.99      149.97     22.79 o
 -12   4   7       60.02       65.80     37.39 o
 -11   4   7        8.45        0.02     31.04 o
 -10   4   7        2.51        7.38     23.86 o
  -9   4   7        0.46        0.01     27.48 o
  -8   4   7        4.13       16.63     23.24 o
  -7   4   7        0.06        5.24     23.65 o
  -6   4   7       99.58      132.40     17.02 o
  -5   4   7      130.23      120.83     16.26 o
  -4   4   7      265.62      318.64     19.99 o
  -3   4   7       50.62       54.91     13.12 o
  -2   4   7       65.21       13.74     20.16 o
  -1   4   7     1161.89     1023.06     26.90 o
   0   4   7      698.03      663.57     15.28 o
   1   4   7       43.98       12.50     19.24 o
   2   4   7       32.94       15.37     19.45 o
   3   4   7        3.84        0.01     20.88 o
   4   4   7      295.85      323.34     19.78 o
   5   4   7      558.73      550.26     25.68 o
   6   4   7       15.33       12.44     24.66 o
   7   4   7      281.54      287.81     25.41 o
   8   4   7      202.55      209.47     21.16 o
   9   4   7      105.17       72.18     20.49 o
  10   4   7       45.46       22.83     34.05 o
 -12   5   7      276.31      346.16     30.19 o
 -11   5   7      191.62      208.31     22.74 o
 -10   5   7      293.67      298.04     23.97 o
  -9   5   7      887.48      816.36     31.67 o
  -8   5   7      445.43      412.50     24.81 o
  -7   5   7     1507.34     1516.06     39.46 o
  -6   5   7      498.17      550.02     26.31 o
  -5   5   7      141.25      130.89     16.43 o
  -4   5   7      584.16      640.62     24.88 o
  -3   5   7      842.27      921.77     27.15 o
  -2   5   7      241.29      268.77     15.77 o
  -1   5   7      245.29      207.24     15.24 o
   0   5   7      306.44      305.02     11.23 o
   1   5   7      803.80      708.49     24.76 o
   2   5   7      858.01      751.19     25.60 o
   3   5   7      263.42      259.22     17.71 o
   4   5   7      303.37      344.69     20.53 o
   5   5   7        2.64        0.01     26.92 o
   6   5   7      281.09      262.97     20.75 o
   7   5   7      264.77      257.31     23.40 o
   8   5   7       74.05       56.94     31.32 o
   9   5   7       76.36       40.77     32.33 o
  10   5   7      158.33      119.13     21.12 o
 -12   6   7        5.25       10.05     29.52 o
 -11   6   7       19.44        9.31     31.71 o
 -10   6   7        7.47       30.80     25.32 o
  -9   6   7        0.12       11.60     26.51 o
  -8   6   7      160.04      133.20     20.04 o
  -7   6   7       56.93       47.53     14.96 o
  -6   6   7      479.41      474.61     23.61 o
  -5   6   7      482.58      589.67     27.62 o
  -4   6   7        0.46        1.39     21.28 o
  -3   6   7        3.70        0.01     20.90 o
  -2   6   7       96.44       76.70     11.81 o
  -1   6   7        2.68        0.01     16.39 o
   0   6   7        3.10        2.91     13.62 o
   1   6   7       41.02       16.49     20.13 o
   2   6   7      197.73      156.59     15.22 o
   3   6   7      214.13      177.16     16.48 o
   4   6   7      141.14      150.62     18.90 o
   5   6   7      166.21      137.73     16.50 o
   6   6   7      441.06      489.58     26.00 o
   7   6   7       97.12      156.94     19.66 o
   8   6   7       68.73       78.70     20.48 o
   9   6   7       28.68       50.50     26.58 o
  10   6   7      106.24      156.80     23.70 o
 -12   7   7       19.48       53.66     26.21 o
 -11   7   7      138.88      130.17     21.22 o
 -10   7   7      333.90      280.61     24.92 o
  -9   7   7      454.85      427.52     26.63 o
  -8   7   7      248.47      252.86     21.38 o
  -7   7   7       23.21        0.82     24.99 o
  -6   7   7     1187.17     1140.52     34.53 o
  -5   7   7      623.58      559.94     25.33 o
  -4   7   7     1124.73     1094.11     32.60 o
  -3   7   7      422.04      414.67     20.64 o
  -2   7   7      331.06      248.98     17.25 o
  -1   7   7      736.37      632.27     23.57 o
   0   7   7     1397.89     1378.67     22.82 o
   1   7   7     2604.87     2159.61     41.15 o
   2   7   7     3395.18     3482.11     57.01 o
   3   7   7     2206.57     2258.83     46.55 o
   4   7   7     2482.07     2583.05     50.51 o
   5   7   7        2.49       16.63     21.57 o
   6   7   7      103.51      125.98     18.86 o
   7   7   7      165.49      135.45     25.01 o
   8   7   7       51.33       50.85     35.78 o
   9   7   7       70.00       10.15     37.21 o
  10   7   7      123.21       92.61     21.33 o
 -12   8   7        2.73       15.22     28.97 o
 -11   8   7        1.10        0.02     32.32 o
 -10   8   7       20.38        0.01     32.06 o
  -9   8   7       14.28        0.02     26.70 o
  -8   8   7        3.36        0.01     27.35 o
  -7   8   7      182.29      157.50     19.14 o
  -6   8   7      352.31      339.65     23.19 o
  -5   8   7     1066.64      980.77     33.92 o
  -4   8   7      561.42      585.05     28.37 o
  -3   8   7        8.17        0.01     20.27 o
  -2   8   7       47.15       20.14     20.79 o
  -1   8   7       35.66        0.01     21.51 o
   0   8   7        0.03        1.17     13.83 o
   1   8   7       36.20       30.57     23.51 o
   2   8   7        5.13        0.01     20.12 o
   3   8   7      273.65      293.33     23.02 o
   4   8   7      222.13      208.96     20.86 o
   5   8   7       45.30       25.53     24.72 o
   6   8   7       15.18       19.56     27.00 o
   7   8   7        1.55        0.01     31.61 o
   8   8   7      187.78      204.39     23.19 o
   9   8   7        4.00        0.02     30.92 o
 -11   9   7      139.10      163.95     23.90 o
 -10   9   7      323.01      242.27     28.37 o
  -9   9   7       80.11       26.51     31.31 o
  -8   9   7        2.67       40.56     21.69 o
  -7   9   7       38.23       26.60     24.28 o
  -6   9   7       98.85      103.06     15.55 o
  -5   9   7     1320.99     1324.58     39.07 o
  -4   9   7     1756.93     1670.35     43.12 o
  -3   9   7     1389.13     1324.53     36.99 o
  -2   9   7      744.66      674.43     25.76 o
  -1   9   7      382.61      440.05     22.12 o
   0   9   7       47.17       60.60     11.38 o
   1   9   7       17.83       20.60     19.91 o
   2   9   7       10.36       47.03     12.61 o
   3   9   7      830.30      827.76     31.47 o
   4   9   7     1328.52     1324.65     38.96 o
   5   9   7      486.24      507.99     28.35 o
   6   9   7      551.46      648.87     32.12 o
   7   9   7      829.45      936.48     44.15 o
   8   9   7      331.17      357.22     31.50 o
   9   9   7      146.96      150.39     25.49 o
 -11  10   7       43.10       48.56     33.15 o
 -10  10   7      111.19       69.50     37.21 o
  -9  10   7        8.89       11.21     26.99 o
  -8  10   7       15.86        0.01     31.07 o
  -7  10   7       19.37        1.85     26.36 o
  -6  10   7        1.09        0.01     24.71 o
  -5  10   7       58.75       29.18     25.67 o
  -4  10   7       31.28        0.01     29.37 o
  -3  10   7       50.23       19.14     25.77 o
  -2  10   7       39.41       19.65     23.73 o
  -1  10   7      848.01      716.05     28.83 o
   0  10   7      655.56      687.23     18.44 o
   1  10   7       53.55       66.54     12.39 o
   2  10   7       53.75       32.18     24.06 o
   3  10   7       28.76       23.54     25.78 o
   4  10   7       23.09        0.01     31.04 o
   5  10   7       27.08       72.73     23.43 o
   6  10   7        5.39        0.01     30.11 o
   7  10   7       54.39       76.40     20.05 o
   8  10   7        1.72       38.90     18.06 o
   9  10   7       70.23       18.55     38.62 o
 -10  11   7       50.84        1.13     31.46 o
  -9  11   7      136.17       61.51     34.82 o
  -8  11   7      125.29       67.01     34.75 o
  -7  11   7      369.13      322.72     25.77 o
  -6  11   7       11.73       52.56     21.73 o
  -5  11   7       68.92       87.29     18.38 o
  -4  11   7       82.26       97.53     18.89 o
  -3  11   7       31.96        0.01     26.91 o
  -2  11   7       71.33       64.67     17.52 o
  -1  11   7      313.96      339.44     21.82 o
   0  11   7      442.19      504.19     26.03 o
   1  11   7      216.18      271.96     21.31 o
   2  11   7      112.51      155.83     16.71 o
   3  11   7      529.51      538.18     29.30 o
   4  11   7      147.47      203.78     21.38 o
   5  11   7      458.02      534.86     29.60 o
   6  11   7      119.01      149.50     22.87 o
   7  11   7      231.25      310.11     23.36 o
   8  11   7       56.81       20.35     34.42 o
 -10  12   7       56.49       38.21     18.47 o
  -9  12   7       82.90       92.82     28.90 o
  -8  12   7       99.06       42.88     32.59 o
  -7  12   7       56.29       84.55     18.71 o
  -6  12   7       25.12       35.56     24.91 o
  -5  12   7        0.09        0.01     24.36 o
  -4  12   7       30.19        3.83     26.81 o
  -3  12   7      120.59      150.62     20.97 o
  -2  12   7      394.36      385.04     24.07 o
  -1  12   7      580.67      547.01     27.68 o
   0  12   7      267.97      237.41     21.04 o
   1  12   7        5.59       10.61     20.20 o
   2  12   7      252.38      273.88     22.40 o
   3  12   7        6.12       19.30     23.41 o
   4  12   7       37.01       29.01     29.90 o
   5  12   7       60.31       58.24     30.09 o
   6  12   7       35.01        0.02     32.70 o
   7  12   7        0.27        0.02     35.61 o
   8  12   7        0.47        0.02     34.02 o
  -9  13   7      178.82      195.35     24.13 o
  -8  13   7      599.16      519.34     32.98 o
  -7  13   7      199.08      208.86     25.27 o
  -6  13   7      345.07      279.23     26.33 o
  -5  13   7      194.88       69.61     39.52 o
  -4  13   7        1.54        0.01     32.60 o
  -3  13   7       83.71      108.61     20.90 o
  -2  13   7       60.84       72.21     16.86 o
  -1  13   7      231.17      242.24     21.05 o
   0  13   7      318.08      353.30     23.41 o
   1  13   7      188.73      178.88     19.12 o
   2  13   7      104.90       81.51     17.29 o
   3  13   7       11.66        0.01     29.78 o
   4  13   7       89.78       49.24     34.82 o
   5  13   7       17.07       37.45     15.08 o
   6  13   7        0.84       35.45     27.85 o
   7  13   7       10.92       44.98     19.45 o
  -9  14   7        0.29        0.02     28.61 o
  -8  14   7       35.63       53.95     21.18 o
  -7  14   7       73.74       16.79     38.04 o
  -6  14   7       84.63      135.12     22.04 o
  -5  14   7        5.90       19.67     27.81 o
  -4  14   7       76.48       83.76     18.83 o
  -3  14   7      119.70      155.29     21.79 o
  -2  14   7       25.15        0.01     29.49 o
  -1  14   7        1.75        0.01     35.24 o
   0  14   7        9.56        0.01     31.57 o
   1  14   7        0.15        0.01     28.52 o
   2  14   7        5.84       15.97     29.37 o
   3  14   7      228.37      199.20     21.62 o
   4  14   7      179.09      207.18     25.33 o
   5  14   7       63.94       95.25     22.12 o
   6  14   7        3.23       34.94     32.53 o
  -8  15   7      254.16      276.10     27.11 o
  -7  15   7      303.31      326.03     26.21 o
  -6  15   7      225.68      208.33     27.70 o
  -5  15   7      157.39      133.31     26.13 o
  -4  15   7      476.57      542.83     32.29 o
  -3  15   7      531.15      709.02     35.99 o
  -2  15   7      193.10      237.10     23.70 o
  -1  15   7      276.08      296.65     25.39 o
   0  15   7        9.98        0.01     33.98 o
   1  15   7      109.75      144.48     21.66 o
   2  15   7        1.67        0.02     30.51 o
   3  15   7       15.45       33.24     26.73 o
   4  15   7       14.08       13.12     30.76 o
   5  15   7       36.24       24.02     34.72 o
   6  15   7       82.02       94.64     23.82 o
  -7  16   7       27.99        0.01     42.56 o
  -6  16   7      237.68      235.29     28.26 o
  -5  16   7       99.79      110.27     21.20 o
  -4  16   7        9.14        0.02     32.98 o
  -3  16   7       10.61        0.01     33.05 o
  -2  16   7       15.60        0.01     33.30 o
  -1  16   7        8.32       44.54     28.70 o
   0  16   7        0.96        0.01     36.66 o
   1  16   7       39.85       19.64     35.18 o
   2  16   7       70.19       62.26     35.14 o
   3  16   7       65.89       22.07     31.79 o
   5  16   7        7.94        0.02     37.00 o
  -6  17   7        1.42        0.02     42.90 o
  -5  17   7      192.30      194.77     30.86 o
  -4  17   7       55.64       98.01     18.48 o
  -3  17   7       98.33      126.03     25.14 o
  -2  17   7      347.38      332.77     27.89 o
  -1  17   7      350.20      365.34     30.41 o
   0  17   7      312.84      360.63     29.41 o
   1  17   7      228.54      216.15     26.63 o
   2  17   7      189.92      177.17     25.95 o
   3  17   7      221.91      227.35     29.17 o
  -4  18   7        3.30        2.72     34.21 o
  -3  18   7        3.64        0.02     38.28 o
  -2  18   7        0.71        0.02     33.31 o
  -1  18   7        0.44        0.02     35.92 o
   0  18   7       40.93       48.22     22.80 o
   1  18   7       52.36       45.27     34.42 o
   2  18   7       25.76       77.41     18.88 o
 -12   0   8      140.65      102.53     24.99 o
 -11   0   8        1.67        1.02     26.74 o
 -10   0   8      159.24      146.63     18.62 o
  -9   0   8       20.16        0.01     25.60 o
  -8   0   8      304.20      306.59     23.33 o
  -7   0   8      511.89      490.84     26.19 o
  -6   0   8       30.27        0.01     25.03 o
  -5   0   8     1213.42     1156.67     34.71 o
  -4   0   8     1013.83     1037.81     31.27 o
  -3   0   8      572.37      590.36     23.16 o
  -2   0   8     4313.02     4594.84     58.78 o
  -1   0   8      634.00      517.32     21.19 o
   0   0   8      984.52      956.37     19.15 o
   1   0   8      257.43      281.75     18.91 o
   2   0   8      202.05      234.01     16.63 o
   3   0   8      201.55      165.98     16.14 o
   4   0   8      320.41      296.96     20.64 o
   5   0   8     1254.95     1360.86     37.92 o
   6   0   8     3237.84     3288.48     61.29 o
   7   0   8     2560.16     2567.76     57.37 o
   8   0   8      657.53      705.38     36.33 o
   9   0   8      733.22      636.27     36.92 o
  10   0   8      339.53      334.69     28.98 o
 -12   1   8      105.76       91.98     19.49 o
 -11   1   8      299.34      251.62     25.69 o
 -10   1   8       19.64       26.42     15.23 o
  -9   1   8       13.00       22.81     22.47 o
  -8   1   8       80.27       77.08     15.33 o
  -7   1   8      192.30      235.29     19.90 o
  -6   1   8      477.80      432.79     23.92 o
  -5   1   8      843.67      903.88     30.90 o
  -4   1   8        0.10       23.61     21.27 o
  -3   1   8       52.87       59.62     13.87 o
  -2   1   8     1072.30     1074.78     30.75 o
  -1   1   8     1382.53     1279.56     30.05 o
   0   1   8     3463.36     3365.92     34.36 o
   1   1   8     1602.89     1615.46     36.98 o
   2   1   8     1220.32     1149.91     32.01 o
   3   1   8      175.48      176.45     15.28 o
   4   1   8       12.50        0.01     22.89 o
   5   1   8      125.78      134.65     17.34 o
   6   1   8      100.15      161.99     19.65 o
   7   1   8       91.88       97.14     20.49 o
   8   1   8        0.55        9.11     14.14 o
   9   1   8        6.48       28.08     15.28 o
  10   1   8       21.91       46.75     27.30 o
 -12   2   8        5.64        0.02     33.86 o
 -11   2   8        9.23        0.02     30.03 o
 -10   2   8      305.12      278.09     24.24 o
  -9   2   8      576.40      576.34     29.46 o
  -8   2   8      684.29      716.01     30.87 o
  -7   2   8     1523.64     1592.49     43.44 o
  -6   2   8      278.39      313.95     21.27 o
  -5   2   8      559.51      791.57     30.04 o
  -4   2   8      216.36      245.45     18.94 o
  -3   2   8      371.28      379.83     19.68 o
  -2   2   8      660.36      605.50     23.80 o
  -1   2   8      454.43      433.94     19.81 o
   0   2   8        4.66        7.74      9.07 o
   1   2   8      757.91      755.58     26.11 o
   2   2   8      409.90      404.36     21.89 o
   3   2   8       82.36      127.27     14.25 o
   4   2   8      117.19      158.52     15.10 o
   5   2   8       19.35       32.41     22.52 o
   6   2   8      129.55      123.65     19.24 o
   7   2   8       34.33       49.70     28.87 o
   8   2   8        2.25        0.02     27.83 o
   9   2   8       33.92       33.33     29.19 o
  10   2   8       92.97      117.22     22.09 o
 -12   3   8      121.16      187.06     22.49 o
 -11   3   8      221.80      244.87     22.91 o
 -10   3   8      203.09      184.83     23.01 o
  -9   3   8       44.58       50.23     16.00 o
  -8   3   8       19.28        0.01     28.85 o
  -7   3   8      263.73      243.43     21.45 o
  -6   3   8      225.59      230.58     21.92 o
  -5   3   8      544.36      623.33     27.07 o
  -4   3   8       24.79       33.62     24.45 o
  -3   3   8       32.04       74.38     20.44 o
  -2   3   8       35.95       53.61     12.95 o
  -1   3   8       36.63       46.24     12.02 o
   0   3   8       71.90       64.17     11.10 o
   1   3   8     1515.02     1567.25     35.24 o
   2   3   8      756.43      705.51     27.56 o
   3   3   8        0.51        0.01     22.87 o
   4   3   8        0.26        0.01     24.95 o
   5   3   8       23.45       38.44     22.59 o
   6   3   8      284.60      276.57     23.00 o
   7   3   8      393.88      401.10     25.91 o
   8   3   8       51.12       60.08     18.75 o
   9   3   8        0.13       22.47     26.58 o
 -12   4   8       19.34       35.46     18.82 o
 -11   4   8       66.93       55.53     32.34 o
 -10   4   8      244.47      214.74     24.99 o
  -9   4   8      788.66      777.29     35.15 o
  -8   4   8      299.45      275.77     22.36 o
  -7   4   8     1248.43     1246.96     37.92 o
  -6   4   8     5420.89     5366.27     71.00 o
  -5   4   8     1411.22     1309.27     36.42 o
  -4   4   8     1976.48     1912.26     43.49 o
  -3   4   8      733.11      781.62     27.71 o
  -2   4   8      354.06      385.55     19.60 o
  -1   4   8      123.37      155.63     13.26 o
   0   4   8      310.35      351.19     12.87 o
   1   4   8     1649.38     1460.69     34.75 o
   2   4   8     1358.25     1350.71     34.70 o
   3   4   8     1005.67     1038.00     31.86 o
   4   4   8       16.04        0.01     24.43 o
   5   4   8       88.22       98.03     17.59 o
   6   4   8        9.25       18.11     26.60 o
   7   4   8      210.89      227.92     22.91 o
   8   4   8       45.31       31.49     30.97 o
   9   4   8        9.18        0.02     29.81 o
 -12   5   8       61.94       77.89     32.16 o
 -11   5   8       50.81       42.63     29.37 o
 -10   5   8        1.71        0.02     27.84 o
  -9   5   8       12.42       30.52     24.34 o
  -8   5   8        2.27        0.01     26.02 o
  -7   5   8      585.16      616.37     28.05 o
  -6   5   8      560.19      541.01     28.31 o
  -5   5   8      632.33      623.00     28.25 o
  -4   5   8      144.13      148.81     16.07 o
  -3   5   8      431.75      498.46     23.61 o
  -2   5   8     1730.41     1600.31     37.31 o
  -1   5   8     1015.06      856.94     27.12 o
   0   5   8     1338.77     1290.14     22.87 o
   1   5   8      974.54      828.67     29.46 o
   2   5   8      285.58      221.90     17.61 o
   3   5   8      117.44      108.72     15.35 o
   4   5   8        3.11        0.76     22.94 o
   5   5   8       84.48       67.17     16.59 o
   6   5   8      200.34      228.31     22.44 o
   7   5   8      284.24      292.35     26.38 o
   8   5   8       33.59       27.87     30.43 o
   9   5   8        8.49        0.02     33.29 o
 -12   6   8      170.87      175.01     23.17 o
 -11   6   8      148.88      267.68     25.96 o
 -10   6   8      251.99      225.64     22.51 o
  -9   6   8        2.14        1.89     23.77 o
  -8   6   8      114.37      104.99     16.11 o
  -7   6   8      300.97      341.48     22.68 o
  -6   6   8      244.78      249.37     20.96 o
  -5   6   8      843.95      704.89     31.67 o
  -4   6   8        5.15        0.01     23.35 o
  -3   6   8     1211.76     1307.76     35.33 o
  -2   6   8     1136.62      974.96     30.10 o
  -1   6   8      847.98      737.18     25.43 o
   0   6   8      995.25      902.10     19.59 o
   1   6   8      380.69      334.27     19.67 o
   2   6   8     1336.91     1166.11     34.04 o
   3   6   8       99.46       92.87     15.16 o
   4   6   8      459.52      427.76     24.29 o
   5   6   8      848.92      906.45     36.84 o
   6   6   8      582.08      687.31     31.94 o
   7   6   8      897.52      833.67     38.88 o
   8   6   8      278.33      294.02     26.88 o
   9   6   8      169.78      143.33     25.19 o
 -11   7   8       79.92       59.98     35.89 o
 -10   7   8      240.38      238.08     23.46 o
  -9   7   8      101.17      115.27     18.40 o
  -8   7   8      161.52      156.75     20.60 o
  -7   7   8       28.48       53.90     13.46 o
  -6   7   8      549.17      469.19     25.82 o
  -5   7   8      468.02      462.85     24.97 o
  -4   7   8        3.30        0.01     22.49 o
  -3   7   8       50.92       46.11     13.28 o
  -2   7   8       17.43       36.06     11.57 o
  -1   7   8      637.17      554.84     23.84 o
   0   7   8      565.45      599.92     16.95 o
   1   7   8        7.77        0.01     21.80 o
   2   7   8      148.98      139.77     18.30 o
   3   7   8      175.17      166.24     17.64 o
   4   7   8       45.98       76.36     16.35 o
   5   7   8      542.49      532.95     30.91 o
   6   7   8       96.16      130.99     20.56 o
   7   7   8       41.93        0.01     35.22 o
   8   7   8       32.17       51.89     31.22 o
   9   7   8       36.62       54.86     30.23 o
 -11   8   8      175.43      201.23     25.91 o
 -10   8   8      368.26      364.93     25.84 o
  -9   8   8      460.56      431.99     27.39 o
  -8   8   8      168.48      189.72     21.51 o
  -7   8   8      158.08      184.33     20.34 o
  -6   8   8       31.89        0.01     29.27 o
  -5   8   8      154.00      172.12     20.09 o
  -4   8   8       28.13        5.07     27.03 o
  -3   8   8       10.51       12.57     21.31 o
  -2   8   8        5.11        0.01     21.57 o
  -1   8   8       81.61       72.84     14.66 o
   0   8   8      112.45      111.11     11.43 o
   1   8   8      124.35      117.60     16.33 o
   2   8   8      274.38      218.38     21.07 o
   3   8   8      393.59      437.85     26.27 o
   4   8   8      280.64      251.60     23.69 o
   5   8   8     1140.05     1176.17     39.79 o
   6   8   8      377.86      370.04     27.56 o
   7   8   8      180.67      190.85     23.54 o
   8   8   8       60.72       77.73     23.92 o
 -11   9   8        2.52        0.02     33.11 o
 -10   9   8       12.78        0.02     31.22 o
  -9   9   8        1.44        0.02     29.37 o
  -8   9   8        3.98       25.45     26.73 o
  -7   9   8       12.94       44.74     12.02 o
  -6   9   8      279.35      257.36     21.90 o
  -5   9   8       20.78       11.85     27.09 o
  -4   9   8       74.83       55.86     14.27 o
  -3   9   8       11.36        0.01     25.92 o
  -2   9   8      218.55      176.14     18.00 o
  -1   9   8      167.49      109.89     16.26 o
   0   9   8      127.40      106.61     11.24 o
   1   9   8      107.63       65.19     14.71 o
   2   9   8      528.38      567.69     27.41 o
   3   9   8       53.87       58.05     17.00 o
   4   9   8        5.00       35.32     25.28 o
   5   9   8       80.57       66.86     18.67 o
   6   9   8       10.65        0.01     37.24 o
   7   9   8       25.83       43.00     32.68 o
   8   9   8        0.12       23.99     29.86 o
 -10  10   8      227.15      234.17     24.52 o
  -9  10   8      297.28      304.86     26.64 o
  -8  10   8      306.32      357.84     26.49 o
  -7  10   8      208.56      243.90     22.45 o
  -6  10   8      662.26      601.20     30.47 o
  -5  10   8      299.00      276.20     23.82 o
  -4  10   8        1.89        0.01     27.50 o
  -3  10   8       32.45       10.50     25.98 o
  -2  10   8      132.40       43.83     27.47 o
  -1  10   8       58.94       18.59     26.43 o
   0  10   8       53.28       65.03     10.98 o
   1  10   8       35.84       35.16     13.17 o
   2  10   8       75.32       62.70     15.74 o
   3  10   8      221.78      219.82     20.80 o
   4  10   8      443.18      403.02     26.97 o
   5  10   8        4.12        0.01     31.01 o
   6  10   8      122.16      108.09     24.28 o
   7  10   8       67.95       30.90     36.49 o
   8  10   8       52.01       60.71     32.28 o
 -10  11   8      134.70        1.17     42.25 o
  -9  11   8      168.81      186.89     23.69 o
  -8  11   8       51.75        0.02     30.59 o
  -7  11   8      141.22      128.04     19.45 o
  -6  11   8      204.68      237.74     23.32 o
  -5  11   8      180.57      188.64     21.61 o
  -4  11   8       46.59       60.74     19.37 o
  -3  11   8        0.50       13.84     24.50 o
  -2  11   8       14.90       17.47     25.16 o
  -1  11   8        5.97        6.54     25.43 o
   0  11   8       96.98       75.46     30.16 o
   1  11   8       59.38       80.78     15.77 o
   2  11   8        2.28        8.60     22.25 o
   3  11   8      790.95      758.15     35.42 o
   4  11   8      491.94      508.13     29.31 o
   5  11   8      307.72      329.73     27.50 o
   6  11   8      635.66      642.07     35.76 o
   7  11   8      207.53      247.73     26.26 o
  -9  12   8       24.27       31.20     28.23 o
  -8  12   8       31.01       47.39     28.59 o
  -7  12   8       48.23        0.01     33.07 o
  -6  12   8        2.18        0.02     28.15 o
  -5  12   8       36.34       47.49     27.42 o
  -4  12   8      605.88      504.74     32.49 o
  -3  12   8      550.97      641.03     33.51 o
  -2  12   8      637.81      568.65     30.39 o
  -1  12   8      587.93      597.08     30.73 o
   0  12   8      131.94       32.99     32.70 o
   1  12   8      152.43      142.03     17.48 o
   2  12   8      172.06      155.43     21.07 o
   3  12   8      408.85      353.64     25.62 o
   4  12   8       10.27        0.01     31.23 o
   5  12   8       43.31       39.26     33.00 o
   6  12   8      226.37      265.40     26.51 o
   7  12   8      214.93      237.66     29.86 o
  -9  13   8        5.95        0.02     29.89 o
  -8  13   8       27.26        2.30     36.80 o
  -7  13   8        2.01        0.01     35.33 o
  -6  13   8      219.60      221.70     25.09 o
  -5  13   8       38.01        0.01     33.18 o
  -4  13   8        0.47       37.01     27.40 o
  -3  13   8       12.52        0.01     35.64 o
  -2  13   8       51.05       29.32     32.56 o
  -1  13   8      773.75      815.20     36.21 o
   0  13   8      435.64      436.37     29.81 o
   1  13   8      299.78      315.73     24.10 o
   2  13   8      372.85      364.05     27.12 o
   3  13   8      195.90      212.89     24.17 o
   4  13   8        5.56        0.01     39.23 o
   5  13   8       83.33      116.10     18.84 o
   6  13   8       23.77        0.02     37.43 o
  -8  14   8      361.21      348.61     28.20 o
  -7  14   8      473.26      382.72     33.03 o
  -6  14   8      176.91      156.52     23.19 o
  -5  14   8      521.75      460.68     32.42 o
  -4  14   8      375.83      375.73     31.89 o
  -3  14   8      547.85      580.22     36.04 o
  -2  14   8      475.02      490.30     28.72 o
  -1  14   8      880.49      878.00     40.24 o
   0  14   8      858.43      945.08     40.33 o
   1  14   8      468.87      480.67     30.74 o
   2  14   8      482.35      574.94     33.71 o
   3  14   8      217.39      213.84     24.81 o
   4  14   8      147.07      161.09     23.79 o
   5  14   8       30.97       28.98     35.25 o
  -7  15   8        9.36        0.02     37.26 o
  -6  15   8       87.30       87.36     21.82 o
  -5  15   8        6.55        0.02     33.27 o
  -4  15   8       18.16        0.01     35.24 o
  -3  15   8        9.06        0.01     37.14 o
  -2  15   8        0.47        0.02     32.07 o
  -1  15   8       11.62        0.01     40.17 o
   0  15   8       36.45       60.68     31.34 o
   1  15   8       26.76       44.04     19.15 o
   2  15   8       16.58        2.12     33.92 o
   3  15   8        3.88        0.02     34.02 o
   4  15   8        4.41        0.02     33.35 o
  -6  16   8      414.12      429.65     34.17 o
  -5  16   8      148.77      220.83     26.81 o
  -4  16   8      225.02      191.54     26.10 o
  -3  16   8       92.62       85.66     22.31 o
  -2  16   8      168.33      175.48     26.97 o
  -1  16   8      273.82      277.26     28.85 o
   0  16   8      337.84      325.00     30.15 o
   1  16   8       84.17       76.47     20.71 o
   2  16   8       95.61       49.28     40.90 o
   3  16   8      198.96      169.47     26.32 o
  -4  17   8       93.25      116.71     26.81 o
  -3  17   8       28.48       49.69     32.24 o
  -2  17   8       36.84       50.41     31.13 o
  -1  17   8      133.24      110.37     24.59 o
   0  17   8       74.98       71.49     36.86 o
   1  17   8      104.13      164.43     25.25 o
   2  17   8       27.79       15.36     36.30 o
 -12   1   9       27.12       19.67     35.04 o
 -11   1   9      101.33       84.03     17.39 o
 -10   1   9      514.62      544.61     30.29 o
  -9   1   9     1279.89     1201.54     44.81 o
  -8   1   9     1035.14      884.71     36.85 o
  -7   1   9     2070.16     2097.36     49.92 o
  -6   1   9     1827.63     1781.19     43.68 o
  -5   1   9      736.08      864.83     32.86 o
  -4   1   9      223.09      275.12     23.53 o
  -3   1   9      780.95      750.67     27.51 o
  -2   1   9      356.69      437.85     22.83 o
  -1   1   9      112.50       81.98     17.36 o
   0   1   9        4.11        8.60     14.41 o
   1   1   9      923.25      968.83     30.56 o
   2   1   9      142.26      158.49     16.09 o
   3   1   9       10.46        0.01     25.32 o
   4   1   9        9.42        3.20     23.23 o
   5   1   9      132.92      170.64     19.81 o
   6   1   9      183.62      183.55     25.52 o
   7   1   9       57.07       82.65     18.09 o
   8   1   9        0.79        0.02     28.13 o
   9   1   9       13.71        0.02     36.54 o
 -12   2   9       32.74        0.02     34.23 o
 -11   2   9        0.58       17.35     24.15 o
 -10   2   9      239.04      265.66     25.17 o
  -9   2   9      375.11      359.21     26.89 o
  -8   2   9      364.25      330.38     24.55 o
  -7   2   9       70.79       87.98     16.45 o
  -6   2   9       95.41      149.13     18.20 o
  -5   2   9       11.44       15.44     25.82 o
  -4   2   9      469.41      488.47     25.77 o
  -3   2   9     1698.32     1890.40     43.53 o
  -2   2   9      747.42      741.88     26.70 o
  -1   2   9      221.46      219.18     17.61 o
   0   2   9      387.86      406.79     15.54 o
   1   2   9      100.56      106.31     14.51 o
   2   2   9      355.65      309.27     20.54 o
   3   2   9      167.78      173.59     16.03 o
   4   2   9       33.81       45.96     22.04 o
   5   2   9      687.64      666.56     31.90 o
   6   2   9      553.51      580.08     30.74 o
   7   2   9      417.57      382.23     30.12 o
   8   2   9      139.49      135.80     20.82 o
   9   2   9        0.05       26.47     15.14 o
 -12   3   9       29.33       22.28     34.96 o
 -11   3   9       37.97       81.01     30.26 o
 -10   3   9      399.34      358.46     26.46 o
  -9   3   9      106.17       31.53     35.53 o
  -8   3   9       17.84        0.01     29.27 o
  -7   3   9       58.39       50.62     27.85 o
  -6   3   9     1491.04     1541.25     43.29 o
  -5   3   9      109.66      148.96     17.97 o
  -4   3   9      777.67      833.77     31.81 o
  -3   3   9     4563.75     5233.22     68.94 o
  -2   3   9     4880.49     4783.97     65.84 o
  -1   3   9     3141.49     3102.23     52.04 o
   0   3   9     2080.68     1972.63     29.73 o
   1   3   9      681.32      700.99     26.14 o
   2   3   9      313.20      268.77     19.07 o
   3   3   9      137.97      171.49     21.02 o
   4   3   9       11.50       45.77     24.47 o
   5   3   9       45.22        7.87     30.78 o
   6   3   9       85.78      104.76     18.85 o
   7   3   9       52.96       54.56     30.24 o
   8   3   9       86.72       63.90     18.84 o
   9   3   9      203.49      150.01     24.39 o
 -11   4   9       59.17       46.47     31.72 o
 -10   4   9      383.04      376.22     26.37 o
  -9   4   9      267.44      236.61     23.28 o
  -8   4   9      255.33      268.91     22.68 o
  -7   4   9      190.51      156.57     19.27 o
  -6   4   9      358.35      385.55     24.80 o
  -5   4   9        9.06        4.21     26.55 o
  -4   4   9      424.51      382.93     23.87 o
  -3   4   9     1166.20     1396.37     38.15 o
  -2   4   9     1328.99     1311.94     37.00 o
  -1   4   9      120.22      134.97     15.17 o
   0   4   9       24.87       38.12     14.64 o
   1   4   9      235.83      228.26     19.59 o
   2   4   9        0.35        0.01     24.10 o
   3   4   9      107.64       79.59     17.44 o
   4   4   9      708.96      728.46     30.91 o
   5   4   9      352.29      310.53     25.47 o
   6   4   9       33.01       20.05     30.80 o
   7   4   9        4.05       46.03     15.89 o
   8   4   9        8.69        0.02     28.15 o
 -11   5   9       28.59       47.23     29.15 o
 -10   5   9       53.49       32.61     30.51 o
  -9   5   9        7.16       13.80     26.72 o
  -8   5   9       26.09        0.01     32.13 o
  -7   5   9       16.54       28.97     27.19 o
  -6   5   9       42.15       64.04     15.79 o
  -5   5   9      440.37      399.08     26.09 o
  -4   5   9       25.38        8.35     25.61 o
  -3   5   9       66.11       81.97     17.00 o
  -2   5   9       25.62        0.01     24.50 o
  -1   5   9      215.91      164.43     16.06 o
   0   5   9      229.35      184.23     12.62 o
   1   5   9      478.94      535.23     24.91 o
   2   5   9      642.15      551.48     26.04 o
   3   5   9     1059.10     1077.65     35.09 o
   4   5   9     1336.12     1491.01     43.76 o
   5   5   9     1282.21     1362.74     43.98 o
   6   5   9      351.62      325.55     25.81 o
   7   5   9       97.46      110.09     19.94 o
   8   5   9      195.09      249.82     26.27 o
 -11   6   9        8.12        0.02     32.53 o
 -10   6   9       18.82        7.51     28.92 o
  -9   6   9      107.61       79.76     19.66 o
  -8   6   9      147.64      114.55     17.78 o
  -7   6   9        0.10       44.49     22.47 o
  -6   6   9       24.95       53.04     14.35 o
  -5   6   9      616.38      714.71     32.05 o
  -4   6   9      615.71      629.27     29.18 o
  -3   6   9      143.11      122.93     17.30 o
  -2   6   9       42.90       15.22     24.17 o
  -1   6   9       59.09       67.47     12.02 o
   0   6   9       44.81       26.62     16.30 o
   1   6   9      129.55      136.60     18.23 o
   2   6   9      409.30      336.94     21.89 o
   3   6   9        7.24       36.33     25.98 o
   4   6   9        0.29        4.37     28.00 o
   5   6   9        0.12        0.01     33.14 o
   6   6   9       10.73        0.01     31.53 o
   7   6   9        0.63        0.02     31.59 o
   8   6   9        0.02        0.02     33.46 o
 -11   7   9      195.75      222.96     27.41 o
 -10   7   9      117.37       71.29     37.11 o
  -9   7   9       32.19       63.46     15.40 o
  -8   7   9        9.09        4.91     28.04 o
  -7   7   9      475.68      490.48     27.85 o
  -6   7   9      645.76      633.93     33.01 o
  -5   7   9       81.15       90.63     16.85 o
  -4   7   9       65.37       17.01     32.76 o
  -3   7   9        1.48        4.15     12.07 o
  -2   7   9        8.35        0.01     26.55 o
  -1   7   9      117.70       83.38     14.52 o
   0   7   9       37.41       13.62     18.00 o
   1   7   9      263.52      267.28     20.47 o
   2   7   9      863.01      747.35     30.19 o
   3   7   9     1535.97     1464.03     41.82 o
   4   7   9      389.52      367.19     28.06 o
   5   7   9      585.10      688.44     33.35 o
   6   7   9      275.35      288.11     27.92 o
   7   7   9       77.00      123.64     21.19 o
   8   7   9       79.05       66.17     36.64 o
 -10   8   9      121.70      123.25     21.87 o
  -9   8   9      115.93      119.90     23.26 o
  -8   8   9      204.96      250.86     23.73 o
  -7   8   9       42.19       42.25     27.66 o
  -6   8   9       61.90       18.17     29.46 o
  -5   8   9        0.93        0.01     26.55 o
  -4   8   9      256.15      268.39     23.15 o
  -3   8   9      656.76      634.50     31.03 o
  -2   8   9      625.20      625.51     28.40 o
  -1   8   9      162.73      176.90     19.28 o
   0   8   9       89.45       80.14     15.30 o
   1   8   9       23.64       11.98     23.76 o
   2   8   9       30.66        0.01     28.98 o
   3   8   9      760.20      788.65     36.60 o
   4   8   9       78.48       66.43     19.43 o
   5   8   9      198.10      190.81     23.39 o
   6   8   9      351.90      316.30     27.96 o
   7   8   9       44.08       11.57     31.91 o
 -10   9   9      364.89      338.26     28.26 o
  -9   9   9      288.64      266.92     26.77 o
  -8   9   9      364.29      367.61     29.41 o
  -7   9   9      369.30      319.18     26.03 o
  -6   9   9      291.98      293.55     24.04 o
  -5   9   9      400.66      436.94     27.88 o
  -4   9   9      725.40      829.04     35.24 o
  -3   9   9     1491.20     1492.72     45.96 o
  -2   9   9     1497.70     1355.12     40.80 o
  -1   9   9      884.58      877.91     36.00 o
   0   9   9      663.95      695.24     21.01 o
   1   9   9      488.53      487.88     25.41 o
   2   9   9      106.64       60.86     31.62 o
   3   9   9        3.01        0.01     29.39 o
   4   9   9       98.99      105.68     22.41 o
   5   9   9       91.87       41.89     37.69 o
   6   9   9        9.42        0.02     31.30 o
   7   9   9       10.49        0.02     33.56 o
 -10  10   9       41.86        9.53     34.72 o
  -9  10   9       31.36       10.17     31.75 o
  -8  10   9       62.47       30.26     35.96 o
  -7  10   9       45.81       31.66     32.18 o
  -6  10   9       38.05       39.28     27.89 o
  -5  10   9      293.05      272.93     26.09 o
  -4  10   9      503.95      518.03     30.96 o
  -3  10   9      316.27      284.75     26.58 o
  -2  10   9      178.43      129.28     20.32 o
  -1  10   9        0.36       18.34     13.57 o
   0  10   9       65.68       20.66     20.12 o
   1  10   9      107.49       96.96     16.22 o
   2  10   9      124.58      120.02     19.19 o
   3  10   9       38.35       14.90     32.47 o
   4  10   9       77.08       62.44     22.03 o
   5  10   9      117.67      205.43     22.85 o
   6  10   9       23.87        0.02     35.58 o
   7  10   9       27.66        0.02     39.56 o
  -9  11   9      142.54      212.41     25.93 o
  -8  11   9      356.52      428.94     30.94 o
  -7  11   9      125.89      187.09     20.64 o
  -6  11   9       82.60      103.37     23.43 o
  -5  11   9      222.02      217.45     26.58 o
  -4  11   9      162.42      223.45     24.68 o
  -3  11   9      122.04       62.32     32.60 o
  -2  11   9       48.33       24.67     28.88 o
  -1  11   9      198.56      176.02     21.78 o
   0  11   9      144.80      181.34     18.78 o
   1  11   9      156.37      162.66     22.42 o
   2  11   9       78.22       56.12     29.88 o
   3  11   9      122.66      129.04     22.23 o
   4  11   9      183.15      197.53     22.72 o
   5  11   9       86.53       70.21     35.61 o
   6  11   9       89.25       68.05     36.88 o
  -8  12   9       38.05       51.33     30.29 o
  -7  12   9       30.68       48.02     31.56 o
  -6  12   9        0.06        0.01     35.14 o
  -5  12   9       19.01        0.01     33.52 o
  -4  12   9        4.49        0.01     32.21 o
  -3  12   9      146.15      103.10     22.80 o
  -2  12   9      121.26      142.18     20.25 o
  -1  12   9       52.39       50.45     31.87 o
   0  12   9       52.91       76.56     18.37 o
   1  12   9       45.42       76.92     15.30 o
   2  12   9        4.18       14.70     30.60 o
   3  12   9       69.65       51.11     33.43 o
   4  12   9       55.98       44.42     34.80 o
   5  12   9       13.39        0.02     37.47 o
   6  12   9        0.39        0.02     37.60 o
  -8  13   9        1.36       17.01     31.55 o
  -7  13   9       41.40       60.92     33.17 o
  -6  13   9       62.46       30.65     37.02 o
  -5  13   9        6.33       17.82     30.86 o
  -4  13   9       23.27        0.01     35.52 o
  -3  13   9       10.99        0.01     42.53 o
  -2  13   9       23.51       34.68     29.41 o
  -1  13   9        2.60       20.64     26.74 o
   0  13   9       65.67       21.68     32.27 o
   1  13   9      174.39      165.73     20.44 o
   2  13   9      393.48      414.50     33.08 o
   3  13   9      455.29      396.73     30.00 o
   4  13   9      706.02      713.43     39.53 o
   5  13   9      398.74      511.71     37.84 o
  -7  14   9       12.22       23.67     32.46 o
  -6  14   9        1.50        3.70     34.54 o
  -5  14   9       49.08        0.01     38.21 o
  -4  14   9      395.50      420.61     32.07 o
  -3  14   9      571.41      554.31     40.86 o
  -2  14   9      124.05      109.78     22.06 o
  -1  14   9       89.48       59.97     32.99 o
   0  14   9       54.44       25.99     33.61 o
   1  14   9        1.17       14.72     29.05 o
   2  14   9       25.24       29.14     31.23 o
   3  14   9      182.94      126.12     22.86 o
   4  14   9       64.81       46.50     24.18 o
  -6  15   9        1.39       24.61     33.75 o
  -5  15   9       20.47       11.72     36.61 o
  -4  15   9      200.04      153.77     30.53 o
  -3  15   9      238.58      270.80     29.78 o
  -2  15   9      275.89      303.30     28.37 o
  -1  15   9      425.11      400.34     31.12 o
   0  15   9      228.43      185.01     39.61 o
   1  15   9      240.35      236.85     26.92 o
   2  15   9      113.22       92.99     38.15 o
   3  15   9       45.11       49.92     18.29 o
  -4  16   9       33.49       17.75     36.21 o
  -3  16   9       39.81       60.66     22.50 o
  -2  16   9       74.79       51.84     36.65 o
  -1  16   9      131.06       53.59     39.94 o
   0  16   9      139.83      162.45     26.08 o
   1  16   9      120.16      158.97     31.68 o
 -11   0  10       79.07       72.74     20.86 o
 -10   0  10      543.26      511.57     31.34 o
  -9   0  10      355.26      380.12     26.94 o
  -8   0  10      430.85      404.50     28.07 o
  -7   0  10      142.72      123.15     21.07 o
  -6   0  10      635.94      525.07     29.33 o
  -5   0  10       89.11       59.27     31.19 o
  -4   0  10      287.07      290.30     21.35 o
  -3   0  10      836.79      740.82     29.90 o
  -2   0  10     1399.11     1366.31     38.99 o
  -1   0  10      815.49      732.90     28.53 o
   0   0  10     1618.49     1655.21     28.85 o
   1   0  10      494.67      530.72     25.70 o
   2   0  10       14.16        0.01     24.38 o
   3   0  10       78.31       57.06     15.18 o
   4   0  10        8.76        0.01     27.35 o
   5   0  10      157.78      145.00     22.72 o
   6   0  10      218.75      272.79     24.50 o
   7   0  10       44.75      104.96     18.93 o
   8   0  10      316.32      324.68     28.82 o
 -11   1  10       14.97        0.02     30.25 o
 -10   1  10       98.23       47.36     33.08 o
  -9   1  10        1.60        0.02     26.84 o
  -8   1  10        1.47        0.01     26.95 o
  -7   1  10      186.01      176.43     20.07 o
  -6   1  10       10.18        0.01     28.09 o
  -5   1  10      179.97      214.52     23.23 o
  -4   1  10       13.67        0.01     29.97 o
  -3   1  10     1081.32      974.38     34.63 o
  -2   1  10      686.71      670.83     29.02 o
  -1   1  10       17.45        7.27     23.66 o
   0   1  10        2.14        0.01     18.61 o
   1   1  10       89.32       92.70     26.99 o
   2   1  10      433.57      437.75     23.02 o
   3   1  10       89.08      105.10     15.92 o
   4   1  10       38.93        8.05     26.53 o
   5   1  10       17.13       17.14     29.32 o
   6   1  10       22.82       55.01     27.78 o
   7   1  10       61.71       62.10     32.06 o
   8   1  10       18.32       51.02     29.30 o
 -11   2  10       11.63       48.32     25.51 o
 -10   2  10       54.25       52.93     32.75 o
  -9   2  10       79.60       95.47     19.18 o
  -8   2  10       91.47       96.78     16.95 o
  -7   2  10      446.57      439.07     28.42 o
  -6   2  10      463.17      477.40     28.17 o
  -5   2  10     1293.15     1483.61     43.06 o
  -4   2  10      265.80      240.08     20.33 o
  -3   2  10     1148.24     1330.01     38.98 o
  -2   2  10      610.76      651.17     26.60 o
  -1   2  10      453.36      478.34     23.69 o
   0   2  10      738.87      695.52     19.27 o
   1   2  10      729.75      675.19     27.26 o
   2   2  10      435.20      419.38     23.96 o
   3   2  10      230.19      224.68     22.28 o
   4   2  10      629.85      592.96     32.28 o
   5   2  10      807.10      817.30     36.93 o
   6   2  10      258.73      278.73     25.07 o
   7   2  10      114.05      115.35     22.71 o
   8   2  10       40.56       34.95     22.75 o
 -11   3  10       89.95       91.35     21.36 o
 -10   3  10       71.87       65.35     17.52 o
  -9   3  10       17.90       11.29     27.18 o
  -8   3  10       62.16       57.97     29.46 o
  -7   3  10       89.50       52.56     31.77 o
  -6   3  10      488.19      506.56     26.99 o
  -5   3  10      603.28      706.46     33.22 o
  -4   3  10        3.65        0.01     30.15 o
  -3   3  10       95.90       57.69     31.06 o
  -2   3  10       69.26       19.66     29.16 o
  -1   3  10       10.34        0.01     22.51 o
   0   3  10       94.78      123.69     10.39 o
   1   3  10      123.44      124.84     16.83 o
   2   3  10      139.28      116.77     17.73 o
   3   3  10       68.60       47.19     29.50 o
   4   3  10       17.15        0.01     33.84 o
   5   3  10      345.36      345.95     29.20 o
   6   3  10        4.27       27.96     27.74 o
   7   3  10       24.12        0.01     37.33 o
   8   3  10       16.46        3.72     34.00 o
 -11   4  10       90.43       67.94     37.92 o
 -10   4  10       72.08       75.76     19.57 o
  -9   4  10       76.55       75.43     19.80 o
  -8   4  10       71.10       49.25     17.13 o
  -7   4  10      702.25      661.84     32.00 o
  -6   4  10      584.40      608.77     31.25 o
  -5   4  10      104.17       95.28     20.57 o
  -4   4  10      388.25      425.71     27.25 o
  -3   4  10      633.07      751.17     32.68 o
  -2   4  10       71.54       80.42     14.19 o
  -1   4  10       17.58       14.40     20.60 o
   0   4  10       85.92       75.94     12.64 o
   1   4  10      609.77      588.77     29.15 o
   2   4  10      413.37      453.13     26.52 o
   3   4  10      409.43      399.07     27.76 o
   4   4  10      207.57      213.62     22.11 o
   5   4  10      358.57      333.25     28.76 o
   6   4  10       98.28      141.45     20.45 o
   7   4  10       51.59       37.95     33.98 o
 -11   5  10        3.58       17.83     34.15 o
 -10   5  10        0.01        0.02     34.16 o
  -9   5  10        3.34        0.02     27.55 o
  -8   5  10        1.65        7.09     26.16 o
  -7   5  10      191.66      201.14     22.39 o
  -6   5  10        7.33       32.56     22.94 o
  -5   5  10      184.08      187.54     21.63 o
  -4   5  10      265.48      262.69     25.80 o
  -3   5  10      194.87      231.77     22.04 o
  -2   5  10      615.10      531.82     27.05 o
  -1   5  10      212.23      189.84     17.22 o
   0   5  10      132.77      131.06     11.98 o
   1   5  10      243.86      238.75     20.76 o
   2   5  10       69.26       43.24     27.23 o
   3   5  10        9.80        0.01     30.54 o
   4   5  10      108.62      125.11     18.78 o
   5   5  10       80.31       87.61     19.08 o
   6   5  10       69.67      117.75     19.59 o
   7   5  10      138.84      157.37     23.67 o
 -10   6  10      586.80      493.63     33.14 o
  -9   6  10      319.53      318.38     25.90 o
  -8   6  10      207.97      211.52     22.81 o
  -7   6  10      263.56      276.31     23.32 o
  -6   6  10       36.01        0.01     31.25 o
  -5   6  10      136.06      117.24     22.48 o
  -4   6  10       10.60        4.81     27.95 o
  -3   6  10      154.19      176.66     20.83 o
  -2   6  10      101.91       95.54     16.81 o
  -1   6  10        2.10       15.96     19.88 o
   0   6  10       44.45       50.88     13.87 o
   1   6  10      239.52      271.78     20.83 o
   2   6  10       45.27       13.66     27.48 o
   3   6  10       56.66        0.01     35.25 o
   4   6  10       39.84        0.01     35.49 o
   5   6  10       26.14        9.23     30.91 o
   6   6  10        8.89        0.02     34.28 o
   7   6  10       64.02       55.00     34.98 o
 -10   7  10        0.96       29.07     27.63 o
  -9   7  10        7.62        7.72     29.75 o
  -8   7  10        5.64        0.02     27.41 o
  -7   7  10       29.22        2.06     30.00 o
  -6   7  10      108.32      180.65     21.05 o
  -5   7  10      866.59      864.41     37.69 o
  -4   7  10      625.12      705.35     33.36 o
  -3   7  10      227.01      279.12     23.35 o
  -2   7  10      316.22      274.06     22.20 o
  -1   7  10        0.85        0.01     24.32 o
   0   7  10        0.08        0.02     18.51 o
   1   7  10      135.29      134.94     18.96 o
   2   7  10      668.32      527.09     28.59 o
   3   7  10     1029.06      971.10     38.96 o
   4   7  10      273.49      313.38     26.42 o
   5   7  10      260.40      290.39     28.30 o
   6   7  10      397.81      391.12     31.40 o
   7   7  10       68.96      116.20     21.34 o
 -10   8  10        1.05        0.02     35.18 o
  -9   8  10        9.08        0.02     30.67 o
  -8   8  10        1.33       54.43     15.49 o
  -7   8  10       18.72       20.19     30.59 o
  -6   8  10      400.00      379.58     27.03 o
  -5   8  10      266.53      275.77     24.63 o
  -4   8  10      566.25      572.77     30.31 o
  -3   8  10      656.36      582.08     31.38 o
  -2   8  10      353.32      277.90     21.94 o
  -1   8  10      661.61      723.37     31.00 o
   0   8  10      533.97      547.32     20.35 o
   1   8  10      534.77      569.21     31.79 o
   2   8  10      268.38      267.92     26.52 o
   3   8  10     1017.76      978.50     41.41 o
   4   8  10      718.43      848.45     38.00 o
   5   8  10      332.51      347.09     30.60 o
   6   8  10       84.58       90.46     19.16 o
  -9   9  10       89.74       99.26     19.38 o
  -8   9  10        0.18        0.02     29.96 o
  -7   9  10       32.23        0.02     31.19 o
  -6   9  10       10.87        4.31     31.28 o
  -5   9  10       50.65       13.02     35.35 o
  -4   9  10       52.87       80.98     32.77 o
  -3   9  10       26.03       25.98     28.89 o
  -2   9  10        2.99        0.01     27.77 o
  -1   9  10        3.93        0.01     32.11 o
   0   9  10        0.30        0.02     12.22 o
   1   9  10       22.14        0.01     28.65 o
   2   9  10       38.32       46.14     31.64 o
   3   9  10        2.42        6.86     34.44 o
   4   9  10       76.30      114.87     23.77 o
   5   9  10        0.31        0.02     32.15 o
   6   9  10        2.07        0.02     32.22 o
  -9  10  10       56.97      117.94     21.59 o
  -8  10  10        1.37        0.02     34.91 o
  -7  10  10       90.94       86.97     21.25 o
  -6  10  10      110.93       98.82     21.46 o
  -5  10  10      454.85      487.35     32.17 o
  -4  10  10      509.42      468.68     34.44 o
  -3  10  10      825.96      758.14     37.38 o
  -2  10  10      708.84      637.06     31.53 o
  -1  10  10      320.90      353.58     25.52 o
   0  10  10      869.21      872.18     26.58 o
   1  10  10      720.40      765.77     33.80 o
   2  10  10      462.84      521.69     30.40 o
   3  10  10      377.06      418.74     30.14 o
   4  10  10      761.52      775.21     38.72 o
   5  10  10      226.72      228.17     32.70 o
  -8  11  10       84.87      123.60     23.65 o
  -7  11  10       74.94       54.15     35.63 o
  -6  11  10      235.76      272.93     27.18 o
  -5  11  10      582.35      613.03     36.36 o
  -4  11  10     1021.99     1209.03     48.73 o
  -3  11  10     1380.60     1436.02     50.17 o
  -2  11  10      407.40      423.00     28.07 o
  -1  11  10      194.34      178.56     20.97 o
   0  11  10        0.09        0.01     31.35 o
   1  11  10      126.71      125.32     21.02 o
   2  11  10       87.62       50.93     31.39 o
   3  11  10      168.71      199.78     28.26 o
   4  11  10      301.86      316.65     29.09 o
   5  11  10      177.54      184.90     24.51 o
  -7  12  10       49.79       71.57     18.87 o
  -6  12  10        1.51        0.02     33.83 o
  -5  12  10        0.96        0.01     35.37 o
  -4  12  10       16.25        1.21     36.27 o
  -3  12  10        9.68       56.12     36.38 o
  -2  12  10        2.72        0.02     30.15 o
  -1  12  10       99.02      124.43     20.48 o
   0  12  10      198.55      259.46     23.83 o
   1  12  10       93.31       61.01     34.43 o
   2  12  10       11.67        3.18     32.97 o
   3  12  10        3.20        0.02     34.06 o
   4  12  10       79.73       93.83     22.87 o
  -7  13  10      106.52      137.71     26.51 o
  -6  13  10       11.01       46.72     30.33 o
  -5  13  10       36.77       38.12     17.33 o
  -4  13  10        8.17       10.11     34.10 o
  -3  13  10       23.68        0.01     37.07 o
  -2  13  10      151.89      128.60     22.64 o
  -1  13  10       83.06       93.89     19.14 o
   0  13  10       30.23       47.73     30.47 o
   1  13  10       46.47       47.58     29.89 o
   2  13  10      128.07       99.48     22.70 o
   3  13  10       86.03       51.91     31.27 o
  -5  14  10       57.93       51.53     20.23 o
  -4  14  10       16.95        0.02     37.81 o
  -3  14  10        1.95        7.56     36.03 o
  -2  14  10        8.62       38.10     28.48 o
  -1  14  10        1.17       13.28     30.54 o
   0  14  10       10.95        2.23     29.30 o
   1  14  10        2.82        0.02     35.47 o
   2  14  10       34.78       30.17     35.31 o
  -4  15  10        0.04        0.02     39.28 o
  -3  15  10        0.28       48.92     31.76 o
  -2  15  10        1.30        0.02     30.15 o
  -1  15  10        8.72       42.91     24.80 o
   0  15  10       41.43       28.03     31.86 o
 -10   1  11       40.03        0.02     35.88 o
  -9   1  11       46.42       33.64     16.73 o
  -8   1  11       60.47       95.69     18.97 o
  -7   1  11      304.43      314.24     26.36 o
  -6   1  11       86.12       96.39     19.12 o
  -5   1  11        1.98        9.04     29.26 o
  -4   1  11       70.35       72.58     15.85 o
  -3   1  11       14.35        0.01     27.40 o
  -2   1  11       14.70       13.80     25.23 o
  -1   1  11        7.28       12.24     25.09 o
   0   1  11       55.93       67.53     13.45 o
   1   1  11       13.11       41.82     21.74 o
   2   1  11      132.07      113.89     17.83 o
   3   1  11        5.55        0.01     27.69 o
   4   1  11      205.51      184.42     24.77 o
   5   1  11      427.71      427.62     28.96 o
   6   1  11      345.03      400.40     29.70 o
   7   1  11      198.35      223.35     28.48 o
 -10   2  11       34.25        8.08     30.49 o
  -9   2  11       36.91       50.25     16.92 o
  -8   2  11       53.42       61.40     31.19 o
  -7   2  11       84.03       56.03     32.05 o
  -6   2  11       59.74       69.58     32.82 o
  -5   2  11      127.44      190.20     23.22 o
  -4   2  11      219.74      206.86     23.96 o
  -3   2  11       92.52        0.01     33.29 o
  -2   2  11      157.92      154.60     18.19 o
  -1   2  11       28.53        0.01     28.48 o
   0   2  11       29.88       30.81     12.82 o
   1   2  11        3.98        0.01     25.64 o
   2   2  11       57.58       44.98     17.11 o
   3   2  11       15.91       19.49     25.26 o
   4   2  11       61.41       91.42     23.12 o
   5   2  11        0.09        0.02     32.35 o
   6   2  11      108.17      117.65     22.69 o
   7   2  11      226.53      239.85     28.70 o
 -10   3  11      269.58      228.34     26.47 o
  -9   3  11      159.99      179.07     22.10 o
  -8   3  11      160.26      151.45     21.45 o
  -7   3  11       52.38       41.87     30.52 o
  -6   3  11       45.48       73.32     20.05 o
  -5   3  11       73.54       34.76     35.92 o
  -4   3  11      101.39       86.70     18.52 o
  -3   3  11      179.71      171.57     21.68 o
  -2   3  11      298.48      289.09     21.91 o
  -1   3  11      204.35      179.24     17.58 o
   0   3  11     1621.94     1630.23     30.73 o
   1   3  11     1241.13     1190.09     40.43 o
   2   3  11      484.09      456.72     27.55 o
   3   3  11      410.97      415.56     24.75 o
   4   3  11      491.62      608.62     32.81 o
   5   3  11       42.49       65.67     18.57 o
   6   3  11        4.67       33.05     30.56 o
 -10   4  11       76.09       56.12     23.50 o
  -9   4  11      124.65      137.60     19.95 o
  -8   4  11        0.07        0.02     32.75 o
  -7   4  11      223.09      236.32     25.35 o
  -6   4  11       81.92       76.56     19.25 o
  -5   4  11        9.88       17.66     29.87 o
  -4   4  11       58.61        0.01     33.35 o
  -3   4  11       18.02        0.01     30.75 o
  -2   4  11       64.19       40.45     30.15 o
  -1   4  11       91.89       88.57     15.79 o
   0   4  11       99.88      139.79     13.22 o
   1   4  11     1055.33      853.60     36.09 o
   2   4  11      766.28      643.52     35.12 o
   3   4  11      416.07      452.38     25.92 o
   4   4  11      122.28       59.39     38.43 o
   5   4  11       63.06       78.14     19.67 o
   6   4  11        3.04       19.62     29.35 o
 -10   5  11      172.72      190.66     24.13 o
  -9   5  11      254.41      291.24     25.45 o
  -8   5  11      133.80      155.68     22.34 o
  -7   5  11      542.50      515.75     32.84 o
  -6   5  11      902.20      913.27     40.91 o
  -5   5  11     1458.96     1471.20     49.35 o
  -4   5  11     1645.52     1804.56     50.44 o
  -3   5  11     1291.12     1400.38     46.09 o
  -2   5  11      508.54      500.43     27.75 o
  -1   5  11      253.55      254.97     20.75 o
   0   5  11        1.35        0.02     18.00 o
   1   5  11       39.96       28.86     30.08 o
   2   5  11       94.74      117.03     17.03 o
   3   5  11       30.42        0.02     26.94 o
   4   5  11      120.16      131.36     22.10 o
   5   5  11       46.01        0.02     35.02 o
   6   5  11       19.38       21.10     33.73 o
  -9   6  11       17.18       23.29     15.38 o
  -8   6  11       97.25       69.37     18.49 o
  -7   6  11        8.00        1.10     30.67 o
  -6   6  11      129.32      148.31     22.57 o
  -5   6  11        6.85        8.68     36.73 o
  -4   6  11       84.99       62.95     34.56 o
  -3   6  11      122.84      155.71     21.90 o
  -2   6  11       32.73       16.02     28.07 o
  -1   6  11        5.24        9.73     23.43 o
   0   6  11       21.75       30.97     12.57 o
   1   6  11        2.48        0.01     29.32 o
   2   6  11      126.72      117.79     20.40 o
   3   6  11        2.81        0.02     30.60 o
   4   6  11        0.01        0.01     34.35 o
   5   6  11        2.44       32.29     17.77 o
   6   6  11        8.79        0.02     31.20 o
  -9   7  11       39.67       48.51     30.65 o
  -8   7  11       89.06      101.36     22.01 o
  -7   7  11       46.42       30.33     33.07 o
  -6   7  11      151.37      214.04     22.09 o
  -5   7  11      309.37      219.12     26.53 o
  -4   7  11      531.69      513.72     33.83 o
  -3   7  11      588.24      517.67     30.23 o
  -2   7  11       77.27       84.41     17.97 o
  -1   7  11       10.40       26.38     22.81 o
   0   7  11       18.73        0.02     19.79 o
   1   7  11       18.13       34.09     26.55 o
   2   7  11        1.02        0.02     28.18 o
   3   7  11       14.07       32.35     27.73 o
   4   7  11       88.04       71.58     36.23 o
   5   7  11       26.54        4.59     35.05 o
  -9   8  11       68.06       65.54     20.23 o
  -8   8  11        2.88       51.36     26.72 o
  -7   8  11       91.97      118.80     19.06 o
  -6   8  11      107.00       69.25     35.20 o
  -5   8  11       96.93      132.55     22.90 o
  -4   8  11       20.92        0.01     33.63 o
  -3   8  11        0.45        0.01     30.78 o
  -2   8  11       14.18        0.01     29.04 o
  -1   8  11        5.35        0.01     28.11 o
   0   8  11       32.59       25.18     22.53 o
   1   8  11      369.83      376.07     25.56 o
   2   8  11       65.38       95.63     18.15 o
   3   8  11      239.51      298.73     24.99 o
   4   8  11       97.07      127.98     21.14 o
   5   8  11        8.76        0.02     32.62 o
  -8   9  11        3.68        0.02     35.47 o
  -7   9  11       44.48       27.28     34.84 o
  -6   9  11      191.45      245.32     25.14 o
  -5   9  11      166.66      143.42     23.76 o
  -4   9  11      128.19      112.77     22.41 o
  -3   9  11       44.24       59.06     31.01 o
  -2   9  11        3.20        0.02     29.48 o
  -1   9  11      259.43      263.94     24.90 o
   0   9  11      821.67      794.03     24.58 o
   1   9  11      767.90      716.64     34.68 o
   2   9  11      712.93      629.52     36.73 o
   3   9  11      347.56      356.56     29.67 o
   4   9  11      122.78      134.90     23.77 o
   5   9  11       31.58       39.37     20.57 o
  -8  10  11       71.29      103.91     22.31 o
  -7  10  11       98.45      125.43     21.75 o
  -6  10  11       26.30        0.02     34.44 o
  -5  10  11       78.83       49.12     34.51 o
  -4  10  11       85.13       57.99     36.61 o
  -3  10  11      259.04      203.37     25.29 o
  -2  10  11       86.13       17.27     34.24 o
  -1  10  11       64.76       41.30     31.38 o
   0  10  11       49.22       42.93     22.65 o
   1  10  11      140.37      193.94     22.51 o
   2  10  11      521.32      594.29     35.35 o
   3  10  11      418.41      424.76     30.60 o
   4  10  11       40.39       55.42     33.28 o
  -7  11  11      107.16       13.91     40.63 o
  -6  11  11      236.03      243.79     26.72 o
  -5  11  11      268.39      264.75     28.96 o
  -4  11  11      181.89      201.39     25.92 o
  -3  11  11       91.48       68.67     34.88 o
  -2  11  11       95.08       89.99     20.21 o
  -1  11  11      116.35       84.02     24.31 o
   0  11  11       84.81       39.96     37.44 o
   1  11  11       56.96       56.18     30.60 o
   2  11  11      135.04      143.33     25.19 o
   3  11  11      217.16      283.55     28.17 o
  -6  12  11       51.16        0.02     41.49 o
  -5  12  11      121.94      119.40     27.56 o
  -4  12  11      224.15      218.35     28.33 o
  -3  12  11       76.59       40.86     41.86 o
  -2  12  11      146.51      121.95     23.74 o
  -1  12  11       21.19       42.49     32.30 o
   0  12  11       85.56      100.14     20.24 o
   1  12  11       71.76      114.87     20.26 o
   2  12  11      127.25      105.29     24.21 o
  -4  13  11      865.49      825.81     44.94 o
  -3  13  11      420.47      391.68     36.97 o
  -2  13  11      182.54      173.51     22.76 o
  -1  13  11       46.92       27.25     33.94 o
   0  13  11       59.22       34.31     34.31 o
   1  13  11       11.33        0.02     32.18 o
  -9   0  12      634.45      702.52     38.54 o
  -8   0  12      946.72     1031.02     41.55 o
  -7   0  12      911.08     1078.67     42.84 o
  -6   0  12     1545.13     1532.11     51.79 o
  -5   0  12       31.57       94.29     22.31 o
  -4   0  12      114.80      185.07     23.13 o
  -3   0  12       55.76       84.99     18.47 o
  -2   0  12        5.77        8.64     28.93 o
  -1   0  12       50.71       31.81     30.34 o
   0   0  12      298.37      324.06     18.28 o
   1   0  12       33.62       54.29     27.55 o
   2   0  12        3.72        5.86     24.62 o
   3   0  12       14.94        0.02     30.68 o
   4   0  12       11.23        0.02     32.25 o
   5   0  12      189.78      241.54     26.99 o
  -9   1  12        4.37        0.02     31.46 o
  -8   1  12       16.86        2.30     32.12 o
  -7   1  12       62.85       47.64     36.44 o
  -6   1  12        2.77        0.01     39.29 o
  -5   1  12       79.91      107.72     25.36 o
  -4   1  12        0.02        0.01     33.46 o
  -3   1  12      474.17      483.41     28.37 o
  -2   1  12      293.12      282.06     24.48 o
  -1   1  12      523.74      481.99     31.64 o
   0   1  12      195.26      210.73     15.40 o
   1   1  12       61.09       20.99     32.10 o
   2   1  12       51.78       50.83     27.16 o
   3   1  12        0.23        0.02     31.59 o
   4   1  12        0.05       45.24     24.45 o
   5   1  12      114.56      122.97     24.02 o
  -9   2  12       97.35       94.65     21.20 o
  -8   2  12       60.41       79.95     17.56 o
  -7   2  12      157.66      133.88     22.21 o
  -6   2  12       47.04        0.01     33.80 o
  -5   2  12      152.71      202.82     22.86 o
  -4   2  12        1.44       46.90     25.65 o
  -3   2  12      112.62      124.39     20.60 o
  -2   2  12      207.77      221.57     23.65 o
  -1   2  12       25.11        6.41     30.20 o
   0   2  12        2.28        0.02     20.31 o
   1   2  12       43.11       48.55     17.79 o
   2   2  12        1.04        0.02     27.96 o
   3   2  12        1.67        0.02     31.24 o
   4   2  12      287.09      286.50     27.77 o
   5   2  12      247.03      237.57     29.08 o
  -9   3  12       58.82       83.32     20.20 o
  -8   3  12      100.51      116.42     19.42 o
  -7   3  12       43.47       50.44     31.68 o
  -6   3  12        6.42        0.02     30.95 o
  -5   3  12       21.12        0.01     35.58 o
  -4   3  12      266.56      280.18     24.50 o
  -3   3  12       72.73       78.25     18.67 o
  -2   3  12       67.84       20.58     33.39 o
  -1   3  12        3.84       12.03     26.06 o
   0   3  12        0.02       11.14     18.54 o
   1   3  12        0.13        0.02     28.35 o
   2   3  12        3.58        6.96     24.48 o
   3   3  12       15.36        0.02     31.02 o
   4   3  12        8.32        0.02     34.58 o
   5   3  12        0.84       40.11     33.03 o
  -9   4  12       28.27        0.02     32.95 o
  -8   4  12        3.56       15.22     32.98 o
  -7   4  12       36.97        0.01     35.68 o
  -6   4  12        1.22        6.83     30.67 o
  -5   4  12        7.03        3.45     30.29 o
  -4   4  12      227.63      246.50     28.84 o
  -3   4  12      391.98      448.57     29.92 o
  -2   4  12      226.69      251.76     23.03 o
  -1   4  12      435.10      372.88     25.39 o
   0   4  12      483.48      462.18     19.59 o
   1   4  12      278.21      278.68     24.67 o
   2   4  12       65.35       37.32     30.37 o
   3   4  12      501.81      462.91     34.88 o
   4   4  12      523.28      605.94     37.88 o
   5   4  12      537.19      614.67     37.65 o
  -8   5  12       53.08       42.82     33.98 o
  -7   5  12      129.82      125.25     24.44 o
  -6   5  12       91.83      115.82     22.66 o
  -5   5  12      221.40      181.32     30.69 o
  -4   5  12        0.14        0.01     39.52 o
  -3   5  12       51.17        0.01     37.22 o
  -2   5  12      337.65      286.80     26.34 o
  -1   5  12      570.25      532.75     29.92 o
   0   5  12      274.31      290.63     17.48 o
   1   5  12      197.70      186.10     22.07 o
   2   5  12      276.78      225.34     24.23 o
   3   5  12        0.11       10.67     29.40 o
   4   5  12       18.47       14.88     34.57 o
   5   5  12       17.44        0.02     36.98 o
  -8   6  12      217.43      228.76     27.22 o
  -7   6  12      157.37      142.44     23.45 o
  -6   6  12      167.14      184.91     26.98 o
  -5   6  12      354.28      475.39     35.24 o
  -4   6  12      379.62      361.19     29.29 o
  -3   6  12      176.28      130.01     23.07 o
  -2   6  12      215.17      220.71     23.13 o
  -1   6  12      360.16      358.73     26.36 o
   0   6  12      880.55      883.90     26.61 o
   1   6  12      512.15      470.19     30.07 o
   2   6  12      553.46      496.72     30.47 o
   3   6  12      237.23      254.55     27.83 o
   4   6  12       93.01       96.14     20.89 o
  -8   7  12      217.04      209.91     28.25 o
  -7   7  12      231.02      167.41     27.24 o
  -6   7  12      161.18      207.25     24.45 o
  -5   7  12      136.52      188.31     28.15 o
  -4   7  12       26.60       14.44     32.54 o
  -3   7  12       74.41        3.36     34.78 o
  -2   7  12        5.59       13.85     27.03 o
  -1   7  12       28.80        6.00     26.41 o
   0   7  12       57.02       51.80     16.46 o
   1   7  12        1.79       33.46     25.01 o
   2   7  12        2.09       31.08     26.88 o
   3   7  12        1.21        0.02     32.54 o
   4   7  12        5.63        0.02     34.29 o
  -7   8  12      186.70      140.45     27.09 o
  -6   8  12      310.04      336.51     32.05 o
  -5   8  12      319.63      355.46     31.67 o
  -4   8  12      234.15      226.55     31.43 o
  -3   8  12       87.19       62.33     19.11 o
  -2   8  12        1.80       26.35     24.65 o
  -1   8  12        7.03        0.02     30.54 o
   0   8  12       62.78       44.90     22.59 o
   1   8  12        1.93       31.08     24.88 o
   2   8  12        6.19       56.10     28.07 o
   3   8  12       11.32        0.02     38.77 o
  -7   9  12       98.45       92.36     23.35 o
  -6   9  12      101.15       56.12     41.02 o
  -5   9  12       10.27       50.48     34.95 o
  -4   9  12        6.58        7.64     34.27 o
  -3   9  12        0.16        0.02     31.12 o
  -2   9  12       14.29        0.02     30.20 o
  -1   9  12        5.00        3.18     29.11 o
   0   9  12        0.20        0.02     22.12 o
   1   9  12       26.69       32.01     34.18 o
   2   9  12        1.41        0.02     35.01 o
   3   9  12       18.92        0.02     33.09 o
  -6  10  12       74.74       64.51     23.18 o
  -5  10  12      272.29      228.92     31.42 o
  -4  10  12      225.11      198.21     31.59 o
  -3  10  12      118.78       29.79     38.94 o
  -2  10  12       17.14       36.36     28.75 o
  -1  10  12        2.36        0.02     36.02 o
   0  10  12       50.81       59.58     16.21 o
   1  10  12       28.65       50.07     31.45 o
   2  10  12        0.74        0.02     35.71 o
  -5  11  12       43.06       51.05     34.82 o
  -4  11  12       13.11        0.02     40.91 o
  -3  11  12        0.33       37.27     28.12 o
  -2  11  12        0.13       36.40     25.74 o
  -1  11  12       28.22       56.72     28.92 o
   0  11  12       84.85       98.81     15.41 o
   1  11  12       79.49       47.08     34.91 o
  -8   1  13       60.23       20.02     34.64 o
  -7   1  13       51.82       48.51     34.94 o
  -6   1  13      137.80      160.08     23.58 o
  -5   1  13      277.86      326.70     33.42 o
  -4   1  13      344.65      446.27     35.83 o
  -3   1  13     1088.50      957.04     42.56 o
  -2   1  13     1025.06     1008.83     43.65 o
  -1   1  13     1002.92     1105.86     42.67 o
   0   1  13      927.38      923.59     27.81 o
   1   1  13      331.56      304.08     27.15 o
   2   1  13      116.92      131.62     22.26 o
   3   1  13       84.04       82.25     23.30 o
  -8   2  13      217.36      220.28     26.16 o
  -7   2  13      218.06      219.51     26.17 o
  -6   2  13      197.44      159.79     25.88 o
  -5   2  13       66.90      100.92     21.61 o
  -4   2  13      186.86      199.58     25.62 o
  -3   2  13       84.33        0.01     45.56 o
  -2   2  13       26.91       50.89     20.24 o
  -1   2  13        2.30        0.02     32.60 o
   0   2  13        8.78        9.43     21.90 o
   1   2  13       16.77        3.21     28.19 o
   2   2  13       16.44       54.59     28.47 o
   3   2  13      139.07      135.71     20.30 o
  -7   3  13      163.72      137.78     29.65 o
  -6   3  13      123.76      117.39     25.40 o
  -5   3  13       25.68       26.35     36.17 o
  -4   3  13       26.04       49.86     32.20 o
  -3   3  13      182.97      196.79     26.32 o
  -2   3  13       93.96       95.01     19.46 o
  -1   3  13       27.25       26.65     30.68 o
   0   3  13        9.92        0.02     22.14 o
   1   3  13        6.06        0.02     32.73 o
   2   3  13      161.39      206.98     22.78 o
   3   3  13      266.91      268.40     25.80 o
  -7   4  13        0.22       35.47     28.55 o
  -6   4  13       17.56       39.19     18.95 o
  -5   4  13       62.87       84.22     19.71 o
  -4   4  13        8.17       21.09     31.56 o
  -3   4  13        4.36       18.48     33.19 o
  -2   4  13       36.07       18.71     34.92 o
  -1   4  13       47.92        0.02     31.62 o
   0   4  13        0.61        0.02     21.63 o
   1   4  13        2.02        0.02     32.13 o
   2   4  13        0.66       26.77     24.29 o
   3   4  13       51.27        9.26     37.66 o
  -7   5  13       10.46        3.86     33.12 o
  -6   5  13       17.15        0.02     34.13 o
  -5   5  13       56.52       29.62     39.75 o
  -4   5  13        2.67        0.02     32.31 o
  -3   5  13      134.16      124.49     26.22 o
  -2   5  13      143.13      150.12     19.90 o
  -1   5  13        2.20        0.02     29.77 o
   0   5  13        1.23        0.02     20.02 o
   1   5  13       93.85       94.69     20.20 o
   2   5  13        5.36       36.34     15.81 o
   3   5  13       34.45        0.02     38.99 o
  -6   6  13        8.19        0.02     35.24 o
  -5   6  13       43.46       51.11     37.51 o
  -4   6  13       41.01       59.32     31.22 o
  -3   6  13       52.43       63.78     34.10 o
  -2   6  13      101.21      107.38     18.85 o
  -1   6  13       68.57       73.26     18.02 o
   0   6  13       59.57       55.57     13.80 o
   1   6  13       40.75       15.77     30.52 o
   2   6  13       47.49       30.00     29.56 o
  -6   7  13      161.71      135.12     23.33 o
  -5   7  13      332.05      426.49     35.56 o
  -4   7  13      462.92      401.42     39.66 o
  -3   7  13      409.75      409.45     31.61 o
  -2   7  13      311.63      333.08     28.51 o
  -1   7  13      310.22      246.40     24.91 o
   0   7  13      246.92      263.68     17.95 o
   1   7  13       58.18       47.18     34.16 o
  -5   8  13       11.62       76.67     31.70 o
  -4   8  13       14.95       20.23     30.01 o
  -3   8  13        5.79        0.02     32.64 o
  -2   8  13       90.81       64.74     32.71 o
  -1   8  13      160.76       63.07     38.95 o
   0   8  13      156.31      149.05     17.27 o
   1   8  13      102.12      136.29     19.18 o
  -3   9  13        0.83        0.02     33.14 o
  -2   9  13        4.25        0.02     33.57 o
  -1   9  13       15.11       19.67     32.65 o
  -5   0  14       24.43       25.85     41.25 o
  -4   0  14       11.90        0.02     39.78 o
  -3   0  14       18.97        9.79     37.49 o
  -2   0  14       86.49       65.23     22.81 o
  -1   0  14       65.89       31.25     36.13 o
   0   0  14      173.20      139.44     21.14 o
   1   0  14      601.10      639.70     36.87 o
  -5   1  14      273.41      367.75     34.80 o
  -4   1  14      409.12      511.95     38.22 o
  -3   1  14      373.51      342.64     31.11 o
  -2   1  14      409.10      413.24     32.79 o
  -1   1  14      239.83      211.55     25.39 o
   0   1  14        0.67        0.02     24.52 o
   1   1  14        1.47        0.02     34.62 o
  -5   2  14       18.21       39.63     41.65 o
  -4   2  14       12.55        0.02     40.18 o
  -3   2  14      306.45      333.17     34.85 o
  -2   2  14      186.97      216.94     27.70 o
  -1   2  14       30.46       62.91     31.89 o
   0   2  14      122.28      120.60     14.99 o
   1   2  14       48.03       66.93     20.48 o
  -5   3  14       77.41       74.32     41.15 o
  -4   3  14       52.68       42.83     36.70 o
  -3   3  14      447.19      428.46     37.81 o
  -2   3  14      219.12      166.48     29.89 o
  -1   3  14       62.31       27.17     33.85 o
   0   3  14       67.37       31.57     16.31 o
  -4   4  14       73.22      136.10     23.73 o
  -3   4  14      160.61      248.28     28.94 o
  -2   4  14       76.45      103.27     21.22 o
  -1   4  14       82.15      112.42     19.15 o
   0   4  14        2.45        0.02     21.55 o
  -3   5  14      312.25      346.80     34.12 o
  -2   5  14       92.09       71.09     37.94 o
  -1   5  14       58.71       26.71     32.90 o
 
